# Supplementary material for: Transcriptional profiles of Burkholderia pseudomallei reveal the direct and indirect roles of Sigma E under oxidative stress conditions
Source: BMC Genomics. 2014 Sep 12;15(1):787. doi: 10.1186/1471-2164-15-787 (PMC4175613; doi:10.1186/1471-2164-15-787)
Supplement: Supplementary file 1 — Additional file 1: Differentially expressed gene of B. pseudomallei K96243 under H 2 O 2 -induced oxidative stress. (XLS 120 KB) [file 12864_2014_6474_MOESM1_ESM.xls]

## Sheet: WT, H2O2, Up
Additional file 1: Differentially expressed gene of B. pseudomallei K96243 under H2O2-induced oxidative stress.
UP-REGULATION (K96243 H2O2 vs K96243 ref)
SangerID	Log2(Fold Change)	Gene.name	Product_name	COG
BPSL0076	1.12184	rnpA	ribonuclease_P_protein_component	Translation_genes:
BPSL0077	1.29986	-	hypothetical_protein	Function_unknown_genes:
BPSL0085	1.3095	-	hypothetical_protein	Not_in_COGs_genes:
BPSL0186	1.04021	mreB	putative_rod_shape-determining_protein	Cell_cycle_control,_mitosis_and_meiosis_genes:
BPSL0236	2.67882	-	hypothetical_protein	Function_unknown_genes:
BPSL0238	1.34499	-	putative_amino-acid_transporter_transmembrane_protein	Amino_acid_transport_and_metabolism_genes:
BPSL0281	1.00134	-	putative_flagellar_hook-associated_protein	Cell_motility_genes:
BPSL0296	1.21863	-	hypothetical_protein	Not_in_COGs_genes:
BPSL0320	1.30839	-	PfkB_family_carbohydrate_kinase	Carbohydrate_transport_and_metabolism_genes:
BPSL0321	1.01243	-	hypothetical_protein	Carbohydrate_transport_and_metabolism_genes:
BPSL0385	1.05089	metH1	putative_5-methyltetrahydrofolate--homocysteine_methyltransferase	Amino_acid_transport_and_metabolism_genes:
BPSL0409	1.09397	-	putative_D-amino_acid_aminotransferase	Coenzyme_transport_and_metabolism_genes:
BPSL0410	1.23258	-	hypothetical_protein	Function_unknown_genes:
BPSL0425	1.05148	dctA	C4-dicarboxylate_transport_protein	Energy_production_and_conversion_genes:
BPSL0495	2.01284	-	GntR_family_regulatory_protein	Transcription_genes:
BPSL0496	2.19751	-	putative_N-acetylglucosamine-6-phosphate_deacetylase	Carbohydrate_transport_and_metabolism_genes:
BPSL0497	1.54064	-	putative_phosphosugar-binding_protein	Cell_wall/membrane_biogenesis_genes:
BPSL0498	1.35763	-	putative_multiphosphoryl_transfer_protein	Carbohydrate_transport_and_metabolism_genes:
BPSL0514	1.01966	-	putative_cell_division_protein	Intracellular_trafficking_and_secretion_genes:
BPSL0521	1.05036	prs	ribose-phosphate_pyrophosphokinase	Nucleotide_transport_and_metabolism_genes:
BPSL0540	1.04247	-	adenine_phosphoribosyltransferase	Nucleotide_transport_and_metabolism_genes:
BPSL0541	1.15142	-	LysE_type_translocator	Amino_acid_transport_and_metabolism_genes:
BPSL0545	1.21126	uvrA	excinuclease_ABC_subunit_A	Replication,_recombination_and_repair_genes:
BPSL0609	1.30904	-	fis_family_regulatory_protein	Signal_transduction_mechanisms_genes:
BPSL0642	1.03658	-	hypothetical_protein	Function_unknown_genes:
BPSL0643	1.32847	-	hypothetical_protein	Function_unknown_genes:
BPSL0649	1.1727	-	putative_3-hydroxyacyl-CoA_dehydrogenase_oxidoreductase	Lipid_transport_and_metabolism_genes:
BPSL0650	1.11746	-	acetyl-CoA_acetyltransferase	Lipid_transport_and_metabolism_genes:
BPSL0663	1.17437	gloA	lactoylglutathione_lyase	Amino_acid_transport_and_metabolism_genes:
BPSL0668	1.09118	glyQ	glycyl-tRNA_synthetase_alpha_subunit	Translation_genes:
BPSL0687	1.14211	glpK	glycerol_kinase	Energy_production_and_conversion_genes:
BPSL0688	1.18326	glpD	putative_glycerol-3-phosphate_dehydrogenase	Energy_production_and_conversion_genes:
BPSL0695	1.35457	rhlE1	putative_ATP-dependent_RNA_helicase_1	Replication,_recombination_and_repair_genes:
BPSL0696	1.60347	-	putative_periplasmic_cytochrome_c_containing_protein	Energy_production_and_conversion_genes:
BPSL0697	1.32739	-	putative_periplasmic_cytochrome_c_protein	Energy_production_and_conversion_genes:
BPSL0785	1.19459	-	putative_lipoprotein	Not_in_COGs_genes:
BPSL0815	1.02701	bpeB	putative_RND_family_acriflavine_resistance_protein	Defense_mechanisms_genes:
BPSL0826	1.19938	-	sorbitol_dehydrogenase	General_function_prediction_only_genes:
BPSL0846	1.2862	-	putative_tryptophan_2,3-dioxygenase	Amino_acid_transport_and_metabolism_genes:
BPSL0847	1.46284	-	hypothetical_protein	Amino_acid_transport_and_metabolism_genes:
BPSL0848	2.05849	-	hypothetical_protein	General_function_prediction_only_genes:
BPSL0858	1.19643	-	putative_permease_protein	General_function_prediction_only_genes:
BPSL0905	1.51768	lspA	signal_peptidase_II	Intracellular_trafficking_and_secretion_genes:
BPSL0906	1.40858	ileS1	isoleucyl-tRNA_synthetase	Translation_genes:
BPSL0907	1.25477	-	1434	Coenzyme_transport_and_metabolism_genes:
BPSL0915	1.04354	rpmG	50S_ribosomal_protein_L33	Translation_genes:
BPSL0916	1.1019	rpmB	50S_ribosomal_protein_L28	Translation_genes:
BPSL0963	1.1291	-	putative_permease_protein	General_function_prediction_only_genes:
BPSL0971	1.03615	lgt	prolipoprotein_diacylglyceryl_transferase	Cell_wall/membrane_biogenesis_genes:
BPSL0972	1.32	-	hypothetical_protein	Function_unknown_genes:
BPSL0991	1.48575	panC	pantoate--beta-alanine_ligase	Coenzyme_transport_and_metabolism_genes:
BPSL1003	1.4196	-	putative_ornithine_decarboxylase	Amino_acid_transport_and_metabolism_genes:
BPSL1004	1.0574	-	hypothetical_protein	Function_unknown_genes:
BPSL1031	1.27605	hisM	histidine_transport_system_permease_protein	Amino_acid_transport_and_metabolism_genes:
BPSL1032	1.49916	hisQ	histidine_transport_system_permease_protein	Amino_acid_transport_and_metabolism_genes:
BPSL1033	1.21335	hisJ	histidine-binding_periplasmic_protein_precursor	Amino_acid_transport_and_metabolism_genes:
BPSL1041	2.03038	-	hypothetical_protein	Not_in_COGs_genes:
BPSL1042	1.60709	-	putative_lipoprotein	Not_in_COGs_genes:
BPSL1043	1.11631	-	putative_lipoprotein	Not_in_COGs_genes:
BPSL1045	1.09167	-	hypothetical_protein	General_function_prediction_only_genes:
BPSL1071	1.17335	-	hypothetical_protein	Function_unknown_genes:
BPSL1075	1.83029	-	putative_transport_system,_integral_membrane_protein	General_function_prediction_only_genes:
BPSL1076	1.38433	-	N-carbamoyl-L-amino_acid_amidohydrolase	Amino_acid_transport_and_metabolism_genes:
BPSL1078	1.51037	-	putative_aminohydrolase	Secondary_metabolites_biosynthesis,_transport_and_catabolism_genes:
BPSL1099	1.11491	-	putative_cytochrome_C_precursor-related_protein	Energy_production_and_conversion_genes:
BPSL1100	1.19886	-	putative_cytochrome_C_precursor-related_protein	Energy_production_and_conversion_genes:
BPSL1114	1.19833	rhlE2	putative_ATP-dependent_RNA_helicase_2	Replication,_recombination_and_repair_genes:
BPSL1206	1.03422	rpsO	30S_ribosomal_protein_S15	Translation_genes:
BPSL1207	1.51482	pnp	polyribonucleotide_nucleotidyltransferase	Translation_genes:
BPSL1209	1.20201	tpiA	triosephosphate_isomerase	Carbohydrate_transport_and_metabolism_genes:
BPSL1210	1.1026	secG	protein-export_membrane_protein	Intracellular_trafficking_and_secretion_genes:
BPSL1242	1.154	-	family_M14_unassigned_peptidase	Amino_acid_transport_and_metabolism_genes:
BPSL1277	1.09811	-	putative_ABC_transport_system,_membrane_protein_(possibly_iron-related)	Inorganic_ion_transport_and_metabolism_genes:
BPSL1278	1.64622	-	putative_ABC_transport_system,_iron-binding_exported_protein	Inorganic_ion_transport_and_metabolism_genes:
BPSL1339	1.3717	-	putative_proline/betaine_transporter	General_function_prediction_only_genes:
BPSL1381	1.14998	-	subfamily_M23B_unassigned_peptidase	Cell_wall/membrane_biogenesis_genes:
BPSL1410	1.10637	-	putative_peptidyl-prolyl_cis-trans_isomerase	Posttranslational_modification,_protein_turnover,_chaperones_genes:
BPSL1425	1.02079	-	putative_pyrazinamidase/nicotinamidase	Secondary_metabolites_biosynthesis,_transport_and_catabolism_genes:
BPSL1426	1.07224	-	acetyl-CoA_acetyltransferase	Lipid_transport_and_metabolism_genes:
BPSL1449	1.37675	-	hypothetical_protein	Function_unknown_genes:
BPSL1460	1.21368	rpsR	30S_ribosomal_protein_S18	Translation_genes:
BPSL1474	1.23123	-	hypothetical_protein	Cell_wall/membrane_biogenesis_genes:
BPSL1485	2.05717	-	hypothetical_protein	Function_unknown_genes:
BPSL1486	1.27181	-	hypothetical_protein	Replication,_recombination_and_repair_genes:
BPSL1491	1.28968	-	50S_ribosomal_protein_L31	Translation_genes:
BPSL1521	1.08266	-	hypothetical_protein	Posttranslational_modification,_protein_turnover,_chaperones_genes:
BPSL1527	1.04963	tex	putative_transcription_accessory_protein	Transcription_genes:
BPSL1548	1.02464	-	putative_ABC_transport_system,_ATP-binding_protein	General_function_prediction_only_genes:
BPSL1577	1.06302	tkrA	2-ketogluconate_reductase	General_function_prediction_only_genes:
BPSL1673	1.15057	-	Similar_to_the_N-terminal_regions_of_Bacteriophage_phiE125_TnpB_SWALL:Q8W6R2_(EMBL:AF447491)_(284_aa)_fasta_scores:_E():_1.9e-30,_88.76%_id_in_89_aa,_and_Xanthomonas_axonopodis_transposase_xac2432_SWALL:AAM37283_(EMBL:AE011880)_(301_aa)_fasta_scores:_E():_3.4e-15,_56.18%_id_in_89_aa	Not_in_COGs_genes:
BPSL1783	1.00003	-	putative_iron_transport-related_membrane_protein	Inorganic_ion_transport_and_metabolism_genes:
BPSL1784	2.01232	-	putative_iron_transport-related_ATP-bidning_protein	Inorganic_ion_transport_and_metabolism_genes:
BPSL1785	2.25074	-	hypothetical_protein	Not_in_COGs_genes:
BPSL1786	2.6288	-	hypothetical_protein	Function_unknown_genes:
BPSL1787	1.41188	-	RNA_polymerase_sigma-70_factor	Transcription_genes:
BPSL1798	2.4705	-	hypothetical_protein	Not_in_COGs_genes:
BPSL1799	2.70411	-	putative_fimbrial_chaperone	Intracellular_trafficking_and_secretion_genes:
BPSL1800	2.58719	-	putative_outer_membrane_usher_protein_precursor	Intracellular_trafficking_and_secretion_genes:
BPSL1801	2.57602	-	putative_type-1_fimbrial_protein	Intracellular_trafficking_and_secretion_genes:
BPSL1806	1.57119	-	subfamily_M23B_unassigned_peptidase	Cell_wall/membrane_biogenesis_genes:
BPSL1825	1.00866	-	putative_ABC_transport_system,_permease_protein	General_function_prediction_only_genes:
BPSL1867	1.06341	-	putative_ABC_transport_system,_cystine-binding_protein	Amino_acid_transport_and_metabolism_genes:
BPSL1884	1.33454	-	hypothetical_protein	Not_in_COGs_genes:
BPSL1893	1.02353	-	putative_type_II/IV_secretion_system_ATP-binding_protein	Intracellular_trafficking_and_secretion_genes:
BPSL1904	1.43727	-	hypothetical_protein	Function_unknown_genes:
BPSL1907	1.16547	odhL	dihydrolipoamide_dehydrogenase	Energy_production_and_conversion_genes:
BPSL1911	1.2649	typA	GTP-binding_protein	Signal_transduction_mechanisms_genes:
BPSL1983	1.40866	-	putative_two_component_system,_histidine_kinase	Signal_transduction_mechanisms_genes:
BPSL2035	1.05407	-	putative_regulatory_protein	General_function_prediction_only_genes:
BPSL2096	1.19204	-	putative_hydroperoxide_reductase	Posttranslational_modification,_protein_turnover,_chaperones_genes:
BPSL2097	3.03411	-	hypothetical_protein	Function_unknown_genes:
BPSL2158	1.01003	tsf	elongation_factor_Ts	Translation_genes:
BPSL2159	1.02346	rpsB	30S_ribosomal_protein_S2	Translation_genes:
BPSL2257	1.21778	-	putative_lipoprotein	Cell_wall/membrane_biogenesis_genes:
BPSL2280	1.11881	supK	peptide_chain_release_factor_2	Translation_genes:
BPSL2283	2.25027	-	hypothetical_protein	Function_unknown_genes:
BPSL2284	2.33181	fdx	ferredoxin,_2Fe-2S	Energy_production_and_conversion_genes:
BPSL2285	1.88041	hscA	chaperone_protein_HscA	Posttranslational_modification,_protein_turnover,_chaperones_genes:
BPSL2286	1.43017	hscB	co-chaperone_HscB	Posttranslational_modification,_protein_turnover,_chaperones_genes:
BPSL2287	1.41201	-	HesB_family_protein	Function_unknown_genes:
BPSL2288	1.18399	-	hypothetical_protein	Energy_production_and_conversion_genes:
BPSL2299	1.6735	-	putative_dihydrolipoamide_dehydrogenase	Energy_production_and_conversion_genes:
BPSL2300	2.19402	pdhB	dihydrolipoamide_acetyltransferase	Energy_production_and_conversion_genes:
BPSL2301	1.89429	pdhA	pyruvate_dehydrogenase_E1_component	Energy_production_and_conversion_genes:
BPSL2408	1.06408	-	glycosyl_transferase_group_1_protein	Cell_wall/membrane_biogenesis_genes:
BPSL2430	1.02302	lepB	signal_peptidase_I	Intracellular_trafficking_and_secretion_genes:
BPSL2432	1.04729	-	hypothetical_protein	Energy_production_and_conversion_genes:
BPSL2440	1.08593	fabG	3-ketoacyl-(acyl-carrier-protein)_reductase	General_function_prediction_only_genes:
BPSL2445	1.11596	-	hypothetical_protein	General_function_prediction_only_genes:
BPSL2492	1.15859	rpsP	30S_ribosomal_protein_S16	Translation_genes:
BPSL2496	1.20631	lrp	leucine-responsive_regulatory_protein	Transcription_genes:
BPSL2497	1.76952	dadA	D-amino_acid_dehydrogenase_small_subunit	Amino_acid_transport_and_metabolism_genes:
BPSL2605	2.7483	trxB	thioredoxin_reductase	Posttranslational_modification,_protein_turnover,_chaperones_genes:
BPSL2606	1.55911	-	hypothetical_protein	Function_unknown_genes:
BPSL2607	1.44332	-	hypothetical_protein	Function_unknown_genes:
BPSL2630	1.4117	-	putative_lipoprotein	Cell_wall/membrane_biogenesis_genes:
BPSL2681	1.05792	wzt	ABC_transporter,_ATP-binding_component	Carbohydrate_transport_and_metabolism_genes:
BPSL2682	1.12104	wzm	putative_ABC_transporter,_membrane_permease	Carbohydrate_transport_and_metabolism_genes:
BPSL2683	1.22343	rmlD	dTDP-4-dehydrorhamnose_reductase	Cell_wall/membrane_biogenesis_genes:
BPSL2684	1.20696	rmlC	dTDP-6-deoxy-D-glucose-3,5_epimerase	Cell_wall/membrane_biogenesis_genes:
BPSL2685	1.21831	rmlA	glucose-1-phosphate_thymidylyltransferase	Cell_wall/membrane_biogenesis_genes:
BPSL2736	1.40249	-	MFS-family_membrane_transport_protein	Carbohydrate_transport_and_metabolism_genes:
BPSL2757	1.22307	-	hypothetical_protein	Transcription_genes:
BPSL2766a	1.06122	-	Probable_gene_remnant._Similar_to_Shigella_flexneri_orf,_partial_conserved_hypothetical_protein_sf2566_SWALL:Q83K41_(EMBL:AE015272)_(138_aa)_fasta_scores:_E():_3.4e-12,_72.3%_id_in_65_aa,_and_to_Escherichia_coli_putative_IS110_transposase_s0055_SWALL:Q8GA45_(EMBL:AJ488511)_(398_aa)_fasta_scores:_E():_4.1e-12,_72.3%_id_in_65_aa	Not_in_COGs_genes:
BPSL2806	1.05662	wcbD	putative_capsule_polysaccharide_export_ABC_transporter_transmembrane_protein	Cell_wall/membrane_biogenesis_genes:
BPSL2862	1.18611	-	hypothetical_protein	Transcription_genes:
BPSL2863	1.05404	dpsA	putative_ferritin_DPS-family_DNA_binding_protein	Inorganic_ion_transport_and_metabolism_genes:
BPSL2864	3.4636	-	hypothetical_protein	Not_in_COGs_genes:
BPSL2865	3.63647	katG	catalase-peroxidase_protein	Inorganic_ion_transport_and_metabolism_genes:
BPSL2870	1.32252	yajC	preprotein_translocase_subunit_YajC	Intracellular_trafficking_and_secretion_genes:
BPSL2871	1.31459	secD	protein_export_protein_SecD	Intracellular_trafficking_and_secretion_genes:
BPSL2872	1.10587	secF	protein_export_protein_SecF	Intracellular_trafficking_and_secretion_genes:
BPSL2874	1.18575	-	hypothetical_protein	Function_unknown_genes:
BPSL2881	1.9483	-	hypothetical_protein	Replication,_recombination_and_repair_genes:
BPSL2894	1.05043	-	putative_nitrogen_regulation-related_protein	Translation_genes:
BPSL2904	1.00316	tyrZ	tyrosyl-tRNA_synthetase	Translation_genes:
BPSL2910	1.11589	rpsI	30S_ribosomal_protein_S9	Translation_genes:
BPSL2911	1.14279	rplM	50S_ribosomal_protein_L13	Translation_genes:
BPSL2919	2.21432	groES2	10_kDa_chaperonin	Posttranslational_modification,_protein_turnover,_chaperones_genes:
BPSL2920	1.69213	-	hypothetical_protein	Defense_mechanisms_genes:
BPSL2925	1.3536	-	putative_glutamate_dehydrogenase	Amino_acid_transport_and_metabolism_genes:
BPSL2928	1.01539	purB	adenylosuccinate_lyase	Nucleotide_transport_and_metabolism_genes:
BPSL2929	1.37025	-	putative_thermoresistant_gluconokinase	Carbohydrate_transport_and_metabolism_genes:
BPSL2930	1.65583	-	putative_gluconate_permease	Amino_acid_transport_and_metabolism_genes:
BPSL2931	3.25677	eda	KHG/KDPG_aldolase	Carbohydrate_transport_and_metabolism_genes:
BPSL2932	3.1742	edd	phosphogluconate_dehydratase	Amino_acid_transport_and_metabolism_genes:
BPSL2933	1.61098	-	putative_regulatory_protein	Transcription_genes:
BPSL2940	1.09489	-	putative_transport-related_membrane_protein	Intracellular_trafficking_and_secretion_genes:
BPSL2941	1.11913	dapB	dihydrodipicolinate_reductase	Amino_acid_transport_and_metabolism_genes:
BPSL3041	1.2008	paaZ	putative_phenylacetic_acid_degradation_oxidoreductase	Energy_production_and_conversion_genes:
BPSL3081	1.45484	-	putative_oxidoreductase	Energy_production_and_conversion_genes:
BPSL3141	1.31445	murA	UDP-N-acetylglucosamine_1-carboxyvinyltransferase	Cell_wall/membrane_biogenesis_genes:
BPSL3142	1.93875	-	BolA-like_protein	Transcription_genes:
BPSL3143	1.19437	-	putative_ABC_transporter_inner_membrane_subunit	Defense_mechanisms_genes:
BPSL3144	1.08841	-	putative_ABC_transporter_ATP-binding_subunit	Defense_mechanisms_genes:
BPSL3145	1.0649	-	hypothetical_protein	Signal_transduction_mechanisms_genes:
BPSL3146	1.3852	-	hypothetical_protein	Secondary_metabolites_biosynthesis,_transport_and_catabolism_genes:
BPSL3147	1.4804	-	putative_lipoprotein	Cell_wall/membrane_biogenesis_genes:
BPSL3148	1.57273	-	hypothetical_protein	Secondary_metabolites_biosynthesis,_transport_and_catabolism_genes:
BPSL3149	1.42014	-	hypothetical_protein	Secondary_metabolites_biosynthesis,_transport_and_catabolism_genes:
BPSL3194	1.01518	rplO	50S_ribosomal_protein_L15	Translation_genes:
BPSL3195	1.00025	rpmD	50S_ribosomal_protein_L30	Translation_genes:
BPSL3196	1.15482	rpsE	30S_ribosomal_protein_S5	Translation_genes:
BPSL3197	1.36555	rplR	50S_ribosomal_protein_L18	Translation_genes:
BPSL3198	1.61403	rplF	50S_ribosomal_protein_L6	Translation_genes:
BPSL3199	1.61714	rpsH	30S_ribosomal_protein_S8	Translation_genes:
BPSL3200	1.59145	rpsN	30S_ribosomal_protein_S14	Translation_genes:
BPSL3201	1.57681	rplE	50S_ribosomal_protein_L5	Translation_genes:
BPSL3202	1.53617	rplX	50S_ribosomal_protein_L24	Translation_genes:
BPSL3203	1.41416	rplN	50S_ribosomal_protein_L14	Translation_genes:
BPSL3211	1.04545	rplW	50S_ribosomal_protein_L23	Translation_genes:
BPSL3212	1.09011	rplD	50S_ribosomal_protein_L4	Translation_genes:
BPSL3213	1.16427	rplC	50S_ribosomal_protein_L3	Translation_genes:
BPSL3216	1.0958	fusA	elongation_factor_EF-2	Translation_genes:
BPSL3217	1.26786	rpsG	30S_ribosomal_protein_S7	Translation_genes:
BPSL3218	1.36647	rpsL	30S_ribosomal_protein_S12	Translation_genes:
BPSL3226	1.20571	nusG	transcription_antitermination_protein_NusG	Transcription_genes:
BPSL3237	1.87337	-	hypothetical_protein	General_function_prediction_only_genes:
BPSL3276	1.45968	-	putative_RlpA-like_lipoprotein	Cell_wall/membrane_biogenesis_genes:
BPSL3312	1.00611	-	putative_glycosyltransferase	Cell_wall/membrane_biogenesis_genes:
BPSL3318	1.0812	rpsU	30S_ribosomal_protein_S21	Translation_genes:
BPSL3369	1.29954	acoD	acetaldehyde_dehydrogenase	Energy_production_and_conversion_genes:
BPSL3397	1.00974	atpG	ATP_synthase_subunit_C	Energy_production_and_conversion_genes:
BPSL3398	1.24402	atpA	ATP_synthase_subunit_A	Energy_production_and_conversion_genes:
BPSL3399	1.69439	atpH	ATP_synthase_subunit_D	Energy_production_and_conversion_genes:
BPSL3400	1.3758	atpF	ATP_synthase_subunit_B	Energy_production_and_conversion_genes:
BPSL3401	1.27837	atpE	ATP_synthase_subunit_C	Energy_production_and_conversion_genes:
BPSL3402	1.65113	atpB	ATP_synthase_subunit_A	Energy_production_and_conversion_genes:
BPSL3403	1.0178	-	putative_ATP_synthase_protein_I_AtpI	Energy_production_and_conversion_genes:
BPSL3419	2.27366	-	putative_GMC_oxidoreductase	Amino_acid_transport_and_metabolism_genes:
BPSL3420	4.24015	msdA	methylmalonic_acid_semialdehyde_dehydrogenase	Energy_production_and_conversion_genes:
BPSL3424	1.08367	phhA	phenylalanine-4-hydroxylase	Amino_acid_transport_and_metabolism_genes:
BPSLt10	1.06017	-	tRNA_Pro_anticodon_TGG,_Cove_score_88.66	Not_in_COGs_genes:
BPSLt20	1.08666	-	tRNA_Leu_anticodon_TAG,_Cove_score_77.10	Not_in_COGs_genes:
BPSLt45	1.1213	-	tRNA_Trp_anticodon_CCA,_Cove_score_84.85	Not_in_COGs_genes:
BPSS0015	1.36799	-	hypothetical_protein	Not_in_COGs_genes:
BPSS0016	1.23417	-	phospholipase	General_function_prediction_only_genes:
BPSS0042	1.44694	pobA	4-hydroxybenzoate_3-monooxygenase	Coenzyme_transport_and_metabolism_genes:
BPSS0052	1.03794	-	hypothetical_protein	Function_unknown_genes:
BPSS0078	1.14159	-	hypothetical_protein	Function_unknown_genes:
BPSS0079	1.29243	-	hypothetical_protein	Intracellular_trafficking_and_secretion_genes:
BPSS0089	1.28642	-	hypothetical_protein	General_function_prediction_only_genes:
BPSS0124	1.22097	-	response_regulator	Signal_transduction_mechanisms_genes:
BPSS0175	1.89496	-	hypothetical_protein	Not_in_COGs_genes:
BPSS0176	1.77244	-	hypothetical_protein	General_function_prediction_only_genes:
BPSS0177	1.70244	-	hypothetical_protein	Function_unknown_genes:
BPSS0178	1.99251	-	hypothetical_protein	Function_unknown_genes:
BPSS0179	1.94455	-	hypothetical_protein	Function_unknown_genes:
BPSS0180	1.69722	-	hypothetical_protein	Function_unknown_genes:
BPSS0181	1.68298	-	hypothetical_protein	Function_unknown_genes:
BPSS0182	1.14464	-	hypothetical_protein	Function_unknown_genes:
BPSS0183	1.06098	-	hypothetical_protein	Function_unknown_genes:
BPSS0184	1.0352	-	hypothetical_protein	Not_in_COGs_genes:
BPSS0235	1.23313	-	cytochrome_oxidase_subunit_I	Energy_production_and_conversion_genes:
BPSS0238	3.03056	-	penicillin-binding_protein	Cell_wall/membrane_biogenesis_genes:
BPSS0239	3.18373	-	hypothetical_protein	Function_unknown_genes:
BPSS0240	1.47299	-	hemin_ABC_transport_system,_ATP-binding_protein	Inorganic_ion_transport_and_metabolism_genes:
BPSS0280	2.1861	gabD	succinate-semialdehyde_dehydrogenase_(NADP+)	Energy_production_and_conversion_genes:
BPSS0281	2.80072	gabT	4-aminobutyrate_aminotransferase	Amino_acid_transport_and_metabolism_genes:
BPSS0357	2.30979	-	hypothetical_protein	Inorganic_ion_transport_and_metabolism_genes:
BPSS0358	2.93588	-	hypothetical_protein	Not_in_COGs_genes:
BPSS0359	3.28148	-	hypothetical_protein	Inorganic_ion_transport_and_metabolism_genes:
BPSS0360	3.06158	-	hypothetical_protein	Energy_production_and_conversion_genes:
BPSS0362	1.93853	-	hypothetical_protein	Inorganic_ion_transport_and_metabolism_genes:
BPSS0366	1.3753	-	biopolymer_transport_protein	Intracellular_trafficking_and_secretion_genes:
BPSS0367	1.31088	-	bipolymer_transport_protein	Intracellular_trafficking_and_secretion_genes:
BPSS0368	1.10795	-	TonB-like_transport_protein	Cell_wall/membrane_biogenesis_genes:
BPSS0369	2.31555	-	bacterioferritin_ferredoxin_protein	Inorganic_ion_transport_and_metabolism_genes:
BPSS0415	1.09659	-	lipoprotein	Not_in_COGs_genes:
BPSS0490	2.3541	-	Probable_gene_remnant._Similar_to_an_internal_region_of_Arthrobacter_aurescens_transposase_B_SWALL:AAS20166_(EMBL:AY456696)_(279_aa)_fasta_scores:_E():_2e-06,_45.45%_id_in_66_aa	Not_in_COGs_genes:
BPSS0491	6.26096	ahpF	alkyl_hydroperoxide_reductase_subunit	Posttranslational_modification,_protein_turnover,_chaperones_genes:
BPSS0492	4.53774	ahpC	alkyl_hydroperoxide_reductase_protein	Posttranslational_modification,_protein_turnover,_chaperones_genes:
BPSS0494	2.24432	-	hypothetical_protein	Not_in_COGs_genes:
BPSS0495	1.25566	-	nitroreductase_family_protein	Energy_production_and_conversion_genes:
BPSS0585	1.06717	pchR	AraC_family_regulatory_protein	Transcription_genes:
BPSS0708	1.15716	-	porin_protein	Cell_wall/membrane_biogenesis_genes:
BPSS0711	2.25471	alr	alanine_racemase	Cell_wall/membrane_biogenesis_genes:
BPSS0765	2.31277	-	DNA-binding_protein	Transcription_genes:
BPSS0796A	1.4069	-	H-NS-like_protein	General_function_prediction_only_genes:
BPSS0798	1.01854	-	hypothetical_protein	Not_in_COGs_genes:
BPSS0818	1.45465	-	hypothetical_protein	General_function_prediction_only_genes:
BPSS0913	1.0333	-	methionine_gamma-lyase	Amino_acid_transport_and_metabolism_genes:
BPSS0931	1.00943	-	hypothetical_protein	Amino_acid_transport_and_metabolism_genes:
BPSS0993	5.89489	katB	catalase_precursor	Inorganic_ion_transport_and_metabolism_genes:
BPSS1132	1.56402	-	hypothetical_protein	Not_in_COGs_genes:
BPSS1133	1.15348	fadH	2,4-dienoyl-CoA_reductase	General_function_prediction_only_genes:
BPSS1212	1.24724	-	hypothetical_protein	Not_in_COGs_genes:
BPSS1213	1.15032	-	hypothetical_protein	Function_unknown_genes:
BPSS1250	1.97672	-	acetylpolyamine_aminohydrolase	Secondary_metabolites_biosynthesis,_transport_and_catabolism_genes:
BPSS1251	2.34218	-	N-carbamoyl-L-amino_acid_amidohydrolase	Amino_acid_transport_and_metabolism_genes:
BPSS1252	2.20137	-	inner_membrane_transport_protein	General_function_prediction_only_genes:
BPSS1300	1.16289	pcaH	protocatechuate_3,4-dioxygenase	Secondary_metabolites_biosynthesis,_transport_and_catabolism_genes:
BPSS1414	3.62241	-	GntR_family_transcriptional_regulator	Transcription_genes:
BPSS1415	1.42422	-	dehydrogenase/oxidoreductase_protein	Lipid_transport_and_metabolism_genes:
BPSS1434	2.32911	-	membrane-anchored_cell_surface_protein	Intracellular_trafficking_and_secretion_genes:
BPSS1437	2.41926	-	lipoprotein	Not_in_COGs_genes:
BPSS1438	1.16531	-	hypothetical_protein	General_function_prediction_only_genes:
BPSS1439	2.57938	-	membrane-anchored_cell_surface_protein	Intracellular_trafficking_and_secretion_genes:
BPSS1442	1.08482	-	hypothetical_protein	Not_in_COGs_genes:
BPSS1443	1.25758	-	hypothetical_protein	Not_in_COGs_genes:
BPSS1563	2.8749	-	LysE-family_translocator	Amino_acid_transport_and_metabolism_genes:
BPSS1571	1.08307	-	probable_NADH_oxidoreductase	Energy_production_and_conversion_genes:
BPSS1606	1.17009	-	hypothetical_protein	Not_in_COGs_genes:
BPSS1612	1.26497	sctF	hypothetical_protein	Not_in_COGs_genes:
BPSS1720	1.10893	-	succinate_dehydrogenase_cytochrome_b-556_subunit	Energy_production_and_conversion_genes:
BPSS1760	1.06836	gcp	O-sialoglycoprotein_endopeptidase	Posttranslational_modification,_protein_turnover,_chaperones_genes:
BPSS1761	1.08486	-	hypothetical_protein	Function_unknown_genes:
BPSS1765	1.27697	-	osmotic_adaptation-related_protein	General_function_prediction_only_genes:
BPSS1802	1.21883	-	hypothetical_protein	Amino_acid_transport_and_metabolism_genes:
BPSS1837	3.37397	-	hypothetical_protein	Not_in_COGs_genes:
BPSS1838	3.31198	-	ferredoxin	Energy_production_and_conversion_genes:
BPSS1839	3.35342	-	oxidative_stress_related_rubrerythrin_protein	Energy_production_and_conversion_genes:
BPSS1968	1.43011	-	dehydrogenase	General_function_prediction_only_genes:
BPSS1994	1.31506	irlR2	metal-related_two-component_system,_response_regulator	Signal_transduction_mechanisms_genes:
BPSS1995	1.12992	irlS2	metal-related_two-component_system,_histidine_kinase	Signal_transduction_mechanisms_genes:
BPSS1996	1.14056	-	hypothetical_protein	Not_in_COGs_genes:
BPSS2045	1.53059	-	hypothetical_protein	General_function_prediction_only_genes:
BPSS2053	1.11851	-	cell_surface_protein	Intracellular_trafficking_and_secretion_genes:
BPSS2172a	1.16879	-	hypothetical_protein	Function_unknown_genes:
BPSS2173	1.41497	cstA	carbon_starvation_protein_A	Signal_transduction_mechanisms_genes:
BPSS2175	1.08502	-	hydrolase	General_function_prediction_only_genes:
BPSS2176	1.38496	-	hypothetical_protein	Function_unknown_genes:
BPSS2339	1.34872	shc	squalene--hopene_cyclase	Lipid_transport_and_metabolism_genes:
BPSS2340	1.19764	-	squalene/phytoene_synthase	Lipid_transport_and_metabolism_genes:
BPSS2342	1.35869	-	hypothetical_protein	Signal_transduction_mechanisms_genes:
BPSS2343	1.45637	-	hypothetical_protein	Cell_motility_genes:
BPSS2344	1.44983	-	response_regulator_protein	Signal_transduction_mechanisms_genes:

## Sheet: WT, H2O2, Down
Additional file 1: Differentially expressed gene of B. pseudomallei K96243 under H2O2-induced oxidative stress.
DOWN-REGULATION (K96243 H2O2 vs K96243 ref)
SangerID	Log2(Fold Change)	Gene.name	Product_name	COG
BPSL0024	-1.35301	-	LrgA_family_protein	General_function_prediction_only_genes:
BPSL0059	-1.00766	-	hypothetical_protein	Not_in_COGs_genes:
BPSL0092	-1.27744	-	putative_lipoprotein	Function_unknown_genes:
BPSL0097	-1.12153	-	hypothetical_protein	Not_in_COGs_genes:
BPSL0104	-1.19835	-	hypothetical_protein	Not_in_COGs_genes:
BPSL0105	-1.22388	-	hypothetical_protein	Not_in_COGs_genes:
BPSL0106	-1.68365	-	hypothetical_protein	Inorganic_ion_transport_and_metabolism_genes:
BPSL0129	-1.03803	int	prophage_integrase	Replication,_recombination_and_repair_genes:
BPSL0180	-1.20056	-	HpcH/HpaI_aldolase_family_protein	Carbohydrate_transport_and_metabolism_genes:
BPSL0181	-1.3577	-	hypothetical_protein	General_function_prediction_only_genes:
BPSL0216	-1.14352	-	hypothetical_protein	Not_in_COGs_genes:
BPSL0219	-1.67291	-	hypothetical_protein	Not_in_COGs_genes:
BPSL0220	-1.11185	-	hypothetical_protein	General_function_prediction_only_genes:
BPSL0223	-1.05527	aidB	putative_acyl-CoA_dehydrogenase	Lipid_transport_and_metabolism_genes:
BPSL0239	-1.09066	-	response_regulator_protein	Signal_transduction_mechanisms_genes:
BPSL0302	-2.07628	silP	putative_cation_transporting_P-type_ATPase	Inorganic_ion_transport_and_metabolism_genes:
BPSL0303	-1.09547	-	putative_lipoprotein	Function_unknown_genes:
BPSL0304	-1.52115	-	putative_glycine_rich_membrane_protein	General_function_prediction_only_genes:
BPSL0305	-1.01273	-	hypothetical_protein	Function_unknown_genes:
BPSL0311	-2.28841	-	avidin_family_protein	Not_in_COGs_genes:
BPSL0347	-1.4707	-	putative_insertion_element_protein	Replication,_recombination_and_repair_genes:
BPSL0348	-1.13686	-	hypothetical_protein	Not_in_COGs_genes:
BPSL0480	-1.08646	-	hypothetical_protein	Not_in_COGs_genes:
BPSL0482	-1.17968	-	hypothetical_protein	Energy_production_and_conversion_genes:
BPSL0483	-1.2081	-	hypothetical_protein	Lipid_transport_and_metabolism_genes:
BPSL0484	-1.15258	-	hypothetical_protein	Not_in_COGs_genes:
BPSL0485	-1.07057	-	putative_AMP-binding_enzyme	Secondary_metabolites_biosynthesis,_transport_and_catabolism_genes:
BPSL0486	-1.1503	-	putative_pyridoxal-dependent_decarboxylase	Amino_acid_transport_and_metabolism_genes:
BPSL0487	-1.02765	-	hypothetical_protein	Lipid_transport_and_metabolism_genes:
BPSL0488	-1.02319	-	hypothetical_protein	Not_in_COGs_genes:
BPSL0532	-1.4294	-	putatve_PTS_system,_EIIa_component	Translation_genes:
BPSL0572	-1.06398	-	hypothetical_protein	Not_in_COGs_genes:
BPSL0573	-1.80131	-	hypothetical_protein	Not_in_COGs_genes:
BPSL0574	-1.23191	-	subtilase_family_protein	Posttranslational_modification,_protein_turnover,_chaperones_genes:
BPSL0580	-1.0692	-	hypothetical_protein	Transcription_genes:
BPSL0581	-1.22312	-	hypothetical_protein	Not_in_COGs_genes:
BPSL0584	-1.85603	-	hypothetical_protein	Inorganic_ion_transport_and_metabolism_genes:
BPSL0585	-1.87887	-	hypothetical_protein	Not_in_COGs_genes:
BPSL0586	-1.93439	-	hypothetical_protein	Not_in_COGs_genes:
BPSL0588	-1.40485	-	hypothetical_protein	Not_in_COGs_genes:
BPSL0593	-1.29198	-	hypothetical_protein	Not_in_COGs_genes:
BPSL0594	-1.15363	-	hypothetical_protein	Not_in_COGs_genes:
BPSL0595	-1.29478	-	hypothetical_protein	Not_in_COGs_genes:
BPSL0598	-1.13766	-	hypothetical_protein	Not_in_COGs_genes:
BPSL0628	-1.48981	-	hypothetical_protein	Amino_acid_transport_and_metabolism_genes:
BPSL0629	-1.51502	-	RpiR_family_regulatory_protein	Transcription_genes:
BPSL0630	-1.96937	dan	D-aminoacylase	Secondary_metabolites_biosynthesis,_transport_and_catabolism_genes:
BPSL0711	-1.53662	-	hypothetical_protein	Not_in_COGs_genes:
BPSL0714	-1.48483	-	Possible_gene_remnant._Similar_to_the_C-terminal_region_of_Mycobacterium_tuberculosis_hypothetical_protein_RV2030c_rv2030c_or_mtv018.17c_or_mt2089_SWALL:O53475_(EMBL:AL021899)_(681_aa)_fasta_scores:_E():_3.9e-62,_44.94%_id_in_465_aa,_and_to_the_full_length_Neurospora_crassa_conserved_hypothetical_protein_13E11.380_SWALL:Q9P6X8_(EMBL:AL353820)_(474_aa)_fasta_scores:_E():_2.4e-33,_36.42%_id_in_464_…	Not_in_COGs_genes:
BPSL0719	-2.03512	-	hypothetical_protein	Cell_wall/membrane_biogenesis_genes:
BPSL0741	-1.31945	-	hypothetical_protein	Not_in_COGs_genes:
BPSL0808	-1.06011	-	subfamily_S1C_unassigned_peptidase	Posttranslational_modification,_protein_turnover,_chaperones_genes:
BPSL0874	-1.44249	-	putative_short-chain_dehydrogenase_family_protein	General_function_prediction_only_genes:
BPSL0887	-1.09328	-	hypothetical_protein	Signal_transduction_mechanisms_genes:
BPSL0899	-1.46977	clpA	putative_ATP-dependent_Clp_protease_ATP-binding_subunit	Posttranslational_modification,_protein_turnover,_chaperones_genes:
BPSL0929	-1.07873	-	hypothetical_protein	Not_in_COGs_genes:
BPSL0939	-1.20287	-	putative_DeoR_family_regulatory_protein	Transcription_genes:
BPSL0947	-1.13776	-	putative_type_I_restriction_enzyme_specificity_protein	Defense_mechanisms_genes:
BPSL1008	-1.80227	-	putative_exported_fimbriae-related_chaperone	Intracellular_trafficking_and_secretion_genes:
BPSL1009	-1.42205	-	hypothetical_protein	Function_unknown_genes:
BPSL1010	-1.7346	-	putative_lipoprotein	Function_unknown_genes:
BPSL1050	-1.0487	-	hypothetical_protein	Not_in_COGs_genes:
BPSL1059	-2.11685	-	hypothetical_protein	Not_in_COGs_genes:
BPSL1060	-2.04636	-	hypothetical_protein	Not_in_COGs_genes:
BPSL1061	-1.72824	-	hypothetical_protein	Not_in_COGs_genes:
BPSL1073	-1.03107	-	hypothetical_protein	Function_unknown_genes:
BPSL1079	-1.91441	-	putative_metal_transport_integral_membrane_protein	Inorganic_ion_transport_and_metabolism_genes:
BPSL1105	-1.22785	bspR	putative_TetR_family_regulatory_protein	Transcription_genes:
BPSL1125	-1.27764	-	hypothetical_protein	Function_unknown_genes:
BPSL1172	-1.00302	kdpB	potassium-transporting_ATPase_b_chain	Inorganic_ion_transport_and_metabolism_genes:
BPSL1173	-1.14869	kdpC	potassium-transporting_ATPase_c_chain	Inorganic_ion_transport_and_metabolism_genes:
BPSL1175	-1.00743	kdpE	two-component_system,_regulatory_protein_KdpE	Signal_transduction_mechanisms_genes:
BPSL1253	-1.35677	-	putative_integral_membrane_protein/sensor_kinase	Signal_transduction_mechanisms_genes:
BPSL1256	-1.60246	-	putative_cytochrome_c_precursor	Energy_production_and_conversion_genes:
BPSL1257	-1.49774	-	putative_cytochrome_c_precursor	Energy_production_and_conversion_genes:
BPSL1258	-1.44553	-	hypothetical_protein	Not_in_COGs_genes:
BPSL1273	-1.00843	-	hypothetical_protein	General_function_prediction_only_genes:
BPSL1305	-1.10191	-	hypothetical_protein	Not_in_COGs_genes:
BPSL1306	-1.98079	-	hypothetical_protein	Signal_transduction_mechanisms_genes:
BPSL1307	-1.03005	-	hypothetical_protein	Function_unknown_genes:
BPSL1324	-1.52642	pckG	phosphoenolpyruvate_carboxykinase_(GTP)	Energy_production_and_conversion_genes:
BPSL1327	-1.04944	-	putative_malonate_transport-related_system_membrane_protein	Not_in_COGs_genes:
BPSL1359	-1.13214	pstS	phosphate_transport_system,_substrate-binding_exported_periplasmic_protein	Inorganic_ion_transport_and_metabolism_genes:
BPSL1370	-1.35183	-	hypothetical_protein	Not_in_COGs_genes:
BPSL1371A	-1.24828	-	hypothetical_protein	Not_in_COGs_genes:
BPSL1371B	-1.04929	-	Probable_gene_remnant._Similar_to_the_N-terminal_region_of_Bordetella_bronchiseptica_phage-related_integrase_SWALL:Q7WFY2_(EMBL:BX640449)_(424_aa)_fasta_scores:_E():_0.68,_25.64%_id_in_78_aa,_and_Xanthomonas_axonopodis_pv._citri_str._306_phage-related_integrase_Int_SWALL:Q8PKF1_(EMBL:AE011860)_(399_aa)_fasta_scores:_E():_0.76,_29.11%_id_in_79_aa	Not_in_COGs_genes:
BPSL1376	-1.32213	-	hypothetical_protein	Not_in_COGs_genes:
BPSL1390	-1.26328	-	hypothetical_protein	Inorganic_ion_transport_and_metabolism_genes:
BPSL1392	-2.3655	-	hypothetical_protein	Not_in_COGs_genes:
BPSL1393	-2.61707	-	putative_exported_avidin_family_protein	Not_in_COGs_genes:
BPSL1406	-1.30712	-	hypothetical_protein	Not_in_COGs_genes:
BPSL1407	-2.47411	-	hypothetical_protein	Not_in_COGs_genes:
BPSL1408	-2.60112	-	Partial_CDS._Similar_to_the_N-terminal_region_of_Bacillus_subtilis_ydaT_protein_YdaT_SWALL:P96595_(EMBL:AB001488)_(150_aa)_fasta_scores:_E():_0.017,_46.8%_id_in_47_aa	Not_in_COGs_genes:
BPSL1544	-1.37729	-	hypothetical_protein	Not_in_COGs_genes:
BPSL1552	-1.63387	-	putative_outer_membrane_protein	Cell_wall/membrane_biogenesis_genes:
BPSL1590	-1.32023	-	hypothetical_protein	Not_in_COGs_genes:
BPSL1615	-1.02709	-	putative_iron-sulphur_protein	General_function_prediction_only_genes:
BPSL1616	-1.02858	-	putative_transport_related_membrane_protein	Inorganic_ion_transport_and_metabolism_genes:
BPSL1617	-1.10184	-	putative_hydroxylase	Energy_production_and_conversion_genes:
BPSL1622	-1.16997	-	hypothetical_protein	Not_in_COGs_genes:
BPSL1741	-2.49227	-	hypothetical_protein	Not_in_COGs_genes:
BPSL1742	-2.04894	arcD	arginine/ornithine_antiporter	Amino_acid_transport_and_metabolism_genes:
BPSL1743	-1.0816	arcA	arginine_deiminase	Amino_acid_transport_and_metabolism_genes:
BPSL1827	-1.87834	-	hypothetical_protein	Function_unknown_genes:
BPSL1828	-1.81913	-	hypothetical_protein	Signal_transduction_mechanisms_genes:
BPSL1843	-2.31692	-	putative_stress-related_protein	Signal_transduction_mechanisms_genes:
BPSL1853	-2.06966	-	hypothetical_protein	Not_in_COGs_genes:
BPSL1854	-2.10278	-	hypothetical_protein	Signal_transduction_mechanisms_genes:
BPSL1900	-1.7104	-	hypothetical_protein	Not_in_COGs_genes:
BPSL1958	-1.00116	-	hypothetical_protein	Carbohydrate_transport_and_metabolism_genes:
BPSL1990	-1.00526	-	putative_transcriptional_regulatory_protein	Transcription_genes:
BPSL1991	-1.48859	-	putative_sugar_ABC_transport_system,_substrate-binding_periplasmic_protein	Carbohydrate_transport_and_metabolism_genes:
BPSL1992	-1.36591	-	putative_sugar_ABC_transport_system,_membrane_protein	Carbohydrate_transport_and_metabolism_genes:
BPSL1993	-1.49708	-	putative_ABC_transport_system,_ATP-binding_protein	Carbohydrate_transport_and_metabolism_genes:
BPSL1994	-1.07249	-	putative_carbohydrate_kinase	Function_unknown_genes:
BPSL2006	-1.20275	-	subfamily_S1C_non-peptidase_homologue	Posttranslational_modification,_protein_turnover,_chaperones_genes:
BPSL2069	-1.26404	-	putative_LysR-family_transcriptional_regulator	Transcription_genes:
BPSL2072	-1.24581	-	hypothetical_protein	Not_in_COGs_genes:
BPSL2083	-1.46192	-	putative_GntR-family_transcriptional_regulator	Amino_acid_transport_and_metabolism_genes:
BPSL2110	-1.75118	-	hypothetical_protein	Function_unknown_genes:
BPSL2117	-1.20251	-	putative_uricase	Function_unknown_genes:
BPSL2188	-2.39043	aceA	isocitrate_lyase	Energy_production_and_conversion_genes:
BPSL2338	-1.11125	-	HutG_protein	Amino_acid_transport_and_metabolism_genes:
BPSL2355	-1.1982	-	hypothetical_protein	Inorganic_ion_transport_and_metabolism_genes:
BPSL2365	-1.28148	-	putative_regulatory_protein	Signal_transduction_mechanisms_genes:
BPSL2366	-1.3924	-	coproporphyrinogen_III_oxidase	Coenzyme_transport_and_metabolism_genes:
BPSL2377	-2.04088	-	hypothetical_protein	Inorganic_ion_transport_and_metabolism_genes:
BPSL2381	-1.20174	cyoD	putative_cytochrome_o_ubiquinol_oxidase_protein	Energy_production_and_conversion_genes:
BPSL2388	-1.05621	-	putative_arginine_N-succinyltransferase,_beta_chain	Amino_acid_transport_and_metabolism_genes:
BPSL2389	-1.13176	-	putative_arginine_N-succinyltransferase,_alpha_chain	Amino_acid_transport_and_metabolism_genes:
BPSL2474	-1.93101	-	sigma-54_interacting_regulatory_protein	Signal_transduction_mechanisms_genes:
BPSL2528	-1.96296	fdsG	NAD-dependent_formate_dehydrogenase_gamma_subunit	Energy_production_and_conversion_genes:
BPSL2529	-1.35531	fdsB	NAD-dependent_formate_dehydrogenase_beta_subunit	Energy_production_and_conversion_genes:
BPSL2532	-1.02279	-	putative_oxygenase	Coenzyme_transport_and_metabolism_genes:
BPSL2558	-1.44792	-	hypothetical_protein	Not_in_COGs_genes:
BPSL2561	-1.23484	spoT	guanosine-3',5'-bis(diphosphate)_3'-pyrophosphohydrolase	Signal_transduction_mechanisms_genes:
BPSL2591	-1.46636	-	hypothetical_protein	Not_in_COGs_genes:
BPSL2598	-1.10319	-	putative_acetyltransferase_protein	General_function_prediction_only_genes:
BPSL2599	-1.01023	-	hypothetical_protein	Not_in_COGs_genes:
BPSL2638	-1.03184	-	CrcB-family_inner_membrane_protein	Cell_cycle_control,_mitosis_and_meiosis_genes:
BPSL2639	-1.39224	-	family_S53_non-peptidase_homologue	Posttranslational_modification,_protein_turnover,_chaperones_genes:
BPSL2733	-1.58291	-	putative_LysR-family_transcriptional_regulator	Transcription_genes:
BPSL2739	-1.25968	hmgA	homogentisate_1,2-dioxygenase	Secondary_metabolites_biosynthesis,_transport_and_catabolism_genes:
BPSL2740	-1.50937	pcaK	4-hydroxybenzoate_transporter	General_function_prediction_only_genes:
BPSL2741	-1.94533	-	hypothetical_protein	Not_in_COGs_genes:
BPSL2742	-1.67453	-	hypothetical_protein	Coenzyme_transport_and_metabolism_genes:
BPSL2744	-1.36625	-	hypothetical_protein	Signal_transduction_mechanisms_genes:
BPSL2747	-2.32283	-	putative_glutaryl-CoA_dehydrogenase	Lipid_transport_and_metabolism_genes:
BPSL2785	-1.10253	-	hypothetical_protein	Not_in_COGs_genes:
BPSL3020	-1.09564	ftsZ	cell_division_protein_FtsZ	Cell_cycle_control,_mitosis_and_meiosis_genes:
BPSL3284	-1.15627	-	putative_secreted_substrate_binding_protein	Amino_acid_transport_and_metabolism_genes:
BPSL3340	-1.37411	-	putative_chitin-binding_protein	Function_unknown_genes:
BPSL3376	-1.15029	-	hypothetical_protein	Inorganic_ion_transport_and_metabolism_genes:
BPSL3386	-1.19719	-	putative_acyl-CoA_dehydrogenase	Lipid_transport_and_metabolism_genes:
BPSL3389A	-1.16438	-	hypothetical_protein	Not_in_COGs_genes:
BPSL3416	-1.6715	-	putative_branched-chain_amino_acid_ABC_transporter_periplasmic_substrate_binding_protein	Amino_acid_transport_and_metabolism_genes:
BPSL3417	-1.14136	-	putative_branched-chain_amino_acid_ABC_transporter_ATP-binding_subunit	Amino_acid_transport_and_metabolism_genes:
BPSL3418	-1.38666	-	putative_branched-chain_amino_acid_ABC_transporter_ATP-binding_subunit	Amino_acid_transport_and_metabolism_genes:
BPSS0005	-1.00116	kbl	2-amino-3-ketobutyrate_coenzyme_A_ligase	Coenzyme_transport_and_metabolism_genes:
BPSS0020	-1.07657	-	hypothetical_protein	Not_in_COGs_genes:
BPSS0024	-1.33972	-	hypothetical_protein	Not_in_COGs_genes:
BPSS0025	-1.44989	-	hypothetical_protein	Function_unknown_genes:
BPSS0026	-1.179	-	hypothetical_protein	Not_in_COGs_genes:
BPSS0033	-1.15188	-	hypothetical_protein	Not_in_COGs_genes:
BPSS0036	-1.27086	-	hypothetical_protein	Not_in_COGs_genes:
BPSS0203	-1.08989	-	lipoprotein	Cell_wall/membrane_biogenesis_genes:
BPSS0211	-1.64013	-	hypothetical_protein	Not_in_COGs_genes:
BPSS0212	-1.34159	-	hypothetical_protein	Not_in_COGs_genes:
BPSS0213	-1.38847	-	hypothetical_protein	Translation_genes:
BPSS0214	-1.57508	-	heme/metallo_cofactor_biosynthesis_related_protein	General_function_prediction_only_genes:
BPSS0230	-1.57093	-	Glyoxalase/Bleomycin_resistance_protein/Dioxygenase_superfamily_protein	Amino_acid_transport_and_metabolism_genes:
BPSS0245	-1.84268	-	hypothetical_protein	Not_in_COGs_genes:
BPSS0269	-1.02679	argT	lysine-arginine-ornithine_transport_system,_binding_exported_protein	Amino_acid_transport_and_metabolism_genes:
BPSS0276	-1.91785	aer	aerotaxis_receptor	Cell_motility_genes:
BPSS0278	-1.58165	-	oxygenase	General_function_prediction_only_genes:
BPSS0279	-2.21455	-	rieske_iron-sulfur_protein	General_function_prediction_only_genes:
BPSS0295	-1.00107	-	transport_related_membrane_protein	Energy_production_and_conversion_genes:
BPSS0370	-1.03228	-	glutamate_racemase	Cell_wall/membrane_biogenesis_genes:
BPSS0395	-1.23224	-	hypothetical_protein	Function_unknown_genes:
BPSS0411	-1.19237	-	hypothetical_protein	Not_in_COGs_genes:
BPSS0414	-1.07927	-	acetolactate_synthase	Coenzyme_transport_and_metabolism_genes:
BPSS0425	-1.01286	rfaQ	heptosyltransferase_(O-antigen_related)	Cell_wall/membrane_biogenesis_genes:
BPSS0426	-1.47277	waaQ	heptosyltransferase_(O-antigen_related)	Cell_wall/membrane_biogenesis_genes:
BPSS0427	-1.23609	wbbJ	O-acetyl_transferase_(O-antigen-related)	General_function_prediction_only_genes:
BPSS0451	-1.20027	-	family_S11_unassigned_peptidase	Cell_wall/membrane_biogenesis_genes:
BPSS0452	-1.28489	-	phosphoesterase	General_function_prediction_only_genes:
BPSS0596	-1.00215	-	sigma-54_activated_regulatory_protein	Secondary_metabolites_biosynthesis,_transport_and_catabolism_genes:
BPSS0597	-2.60319	-	hypothetical_protein	Not_in_COGs_genes:
BPSS0598	-2.09365	-	hypothetical_protein	Not_in_COGs_genes:
BPSS0603	-1.39564	-	hypothetical_protein	Not_in_COGs_genes:
BPSS0614	-1.41864	-	hypothetical_protein	Posttranslational_modification,_protein_turnover,_chaperones_genes:
BPSS0615	-1.48366	-	hypothetical_protein	Posttranslational_modification,_protein_turnover,_chaperones_genes:
BPSS0617	-1.45174	-	acyl-CoA_dehydrogenase	Lipid_transport_and_metabolism_genes:
BPSS0618	-1.91293	-	AMP-binding_enzyme	Lipid_transport_and_metabolism_genes:
BPSS0619	-1.55725	mmsA	methylmalonate-semialdehyde_dehydrogenase	Energy_production_and_conversion_genes:
BPSS0620	-1.30549	mmsB	3-hydroxyisobutyrate_dehydrogenase	Lipid_transport_and_metabolism_genes:
BPSS0621	-1.33673	-	enoyl-CoA_hydratase	Lipid_transport_and_metabolism_genes:
BPSS0622	-1.28802	-	enoyl-CoA_hydratase/isomerase_family	Lipid_transport_and_metabolism_genes:
BPSS0677	-1.31869	-	asparagine_synthetase	Amino_acid_transport_and_metabolism_genes:
BPSS0691	-1.43854	-	MarR_family_regulator_protein	Transcription_genes:
BPSS0721	-1.29983	-	enoyl-(acyl_carrier_protein)_reductase	Lipid_transport_and_metabolism_genes:
BPSS0724	-1.03292	-	hypothetical_protein	Not_in_COGs_genes:
BPSS0748	-2.35352	-	hypothetical_protein	Function_unknown_genes:
BPSS0802	-1.34774	-	outative_extracellular_ligand_binding_protein	Amino_acid_transport_and_metabolism_genes:
BPSS0828	-1.47476	-	hypothetical_protein	Not_in_COGs_genes:
BPSS0831	-2.01089	-	hypothetical_protein	Not_in_COGs_genes:
BPSS0832	-1.24706	-	hypothetical_protein	Not_in_COGs_genes:
BPSS0833	-2.01297	-	hypothetical_protein	Not_in_COGs_genes:
BPSS0834	-2.0669	-	hypothetical_protein	Not_in_COGs_genes:
BPSS0835	-1.00183	-	response_regulator_protein	Signal_transduction_mechanisms_genes:
BPSS0836	-1.93817	-	universal_stress_protein	Signal_transduction_mechanisms_genes:
BPSS0837	-2.77831	-	hypothetical_protein	Signal_transduction_mechanisms_genes:
BPSS0838	-2.72563	-	universal_stress_protein	Signal_transduction_mechanisms_genes:
BPSS0839	-2.71992	-	hypothetical_protein	Signal_transduction_mechanisms_genes:
BPSS0840	-2.41586	-	zinc-binding_dehydrogenase	General_function_prediction_only_genes:
BPSS0881	-1.76964	-	hypothetical_protein	Not_in_COGs_genes:
BPSS0949	-1.52302	-	hypothetical_protein	Not_in_COGs_genes:
BPSS0965	-1.10626	-	oxalate_decarboxylase	General_function_prediction_only_genes:
BPSS0968	-2.7558	-	hypothetical_protein	Function_unknown_genes:
BPSS0969	-3.32464	-	molybdopterin_oxidoreductase	Energy_production_and_conversion_genes:
BPSS0970	-1.88857	-	GntR_family_regulatory_protein	Amino_acid_transport_and_metabolism_genes:
BPSS1045	-1.4515	-	hypothetical_protein	Function_unknown_genes:
BPSS1046	-1.43799	-	hypothetical_protein	Function_unknown_genes:
BPSS1098	-1.98429	-	hypothetical_protein	Not_in_COGs_genes:
BPSS1100	-1.47952	-	cation_transport_ATPase_protein	Inorganic_ion_transport_and_metabolism_genes:
BPSS1101	-2.19434	-	hypothetical_protein	Not_in_COGs_genes:
BPSS1112	-1.06611	-	amino_acid_permease	Amino_acid_transport_and_metabolism_genes:
BPSS1114	-2.31131	ftsH	FtsH-2_protease	Posttranslational_modification,_protein_turnover,_chaperones_genes:
BPSS1115	-1.43482	-	hypothetical_protein	Not_in_COGs_genes:
BPSS1128	-1.47678	-	major_facilitator_superfamily_transporter_homolog	General_function_prediction_only_genes:
BPSS1129	-1.50228	-	hypothetical_protein	Function_unknown_genes:
BPSS1140	-1.85152	-	universal_stress_family_protein	Signal_transduction_mechanisms_genes:
BPSS1141	-1.23191	-	hypothetical_protein	Not_in_COGs_genes:
BPSS1145	-1.61045	-	hypothetical_protein	Energy_production_and_conversion_genes:
BPSS1146	-1.50377	-	formate_hydrogenlyase_subunit_4	Energy_production_and_conversion_genes:
BPSS1147	-1.40975	-	NADH_dehydrogenase_subunit_N	Inorganic_ion_transport_and_metabolism_genes:
BPSS1150	-1.29678	-	phosphocarrier_protein	Carbohydrate_transport_and_metabolism_genes:
BPSS1156	-1.10844	narI	respiratory_nitrate_reductase_subunit	Energy_production_and_conversion_genes:
BPSS1158	-1.01988	narH	respiratory_nitrate_reductase_subunit	Energy_production_and_conversion_genes:
BPSS1162	-1.12181	-	response_regulator_receiver_domain_protein	Signal_transduction_mechanisms_genes:
BPSS1163	-1.17212	-	fumarate_and_nitrate_reduction_family_regulatory_protein	Signal_transduction_mechanisms_genes:
BPSS1253	-1.64964	-	LysR_family_transcriptional_regulator	Transcription_genes:
BPSS1312	-1.06396	-	hypothetical_protein	Cell_wall/membrane_biogenesis_genes:
BPSS1335	-1.50993	-	hypothetical_protein	Not_in_COGs_genes:
BPSS1340	-1.15559	-	transmembrane_cytochrome_b561	Energy_production_and_conversion_genes:
BPSS1356	-1.14772	-	hypothetical_protein	Function_unknown_genes:
BPSS1358	-1.11168	-	sensor_kinase_protein	Signal_transduction_mechanisms_genes:
BPSS1359	-1.09066	-	response_regulator_protein	Signal_transduction_mechanisms_genes:
BPSS1360	-1.36619	-	two-component_sensor_kinase_protein	Signal_transduction_mechanisms_genes:
BPSS1421	-1.12717	-	hypothetical_protein	Posttranslational_modification,_protein_turnover,_chaperones_genes:
BPSS1445	-1.13033	-	biotin_carboxylase	Lipid_transport_and_metabolism_genes:
BPSS1446	-1.31699	-	enoyl-CoA_hydratase	Lipid_transport_and_metabolism_genes:
BPSS1447	-1.48946	-	biotin-dependent_carboxyl_transferase	Lipid_transport_and_metabolism_genes:
BPSS1448	-1.39838	-	acyl-coA_dehydrogenase	Lipid_transport_and_metabolism_genes:
BPSS1449	-1.05701	-	TetR_family_transcriptional_regulator	Transcription_genes:
BPSS1453	-2.04693	-	bifunctional_protein	General_function_prediction_only_genes:
BPSS1454	-1.42286	-	hypothetical_protein	Not_in_COGs_genes:
BPSS1455	-1.09619	-	hypothetical_protein	Not_in_COGs_genes:
BPSS1468	-1.13244	-	hypothetical_protein	Function_unknown_genes:
BPSS1585	-2.73931	-	hypothetical_protein	Not_in_COGs_genes:
BPSS1602	-1.00412	pilT	twitching_motility_protein	Intracellular_trafficking_and_secretion_genes:
BPSS1638	-1.01105	-	hydratase	Lipid_transport_and_metabolism_genes:
BPSS1652	-1.11723	-	patatin-like_protein	General_function_prediction_only_genes:
BPSS1658	-1.34381	-	hypothetical_protein	Not_in_COGs_genes:
BPSS1682	-1.77445	gtaB	UTP-glucose-1-phosphate_uridylyltransferase	Cell_wall/membrane_biogenesis_genes:
BPSS1683	-1.57408	-	lipopolysaccharide_biosynthesis-related_membrane_protein	Lipid_transport_and_metabolism_genes:
BPSS1687	-1.00291	-	hypothetical_protein	Lipid_transport_and_metabolism_genes:
BPSS1729	-1.16153	-	cytochrome_C	Energy_production_and_conversion_genes:
BPSS1766	-1.15835	-	sulfurtransferase_(cyanide_detoxification)	Inorganic_ion_transport_and_metabolism_genes:
BPSS1769	-1.19917	ndh	NADH_dehydrogenase	Energy_production_and_conversion_genes:
BPSS1781	-1.10579	-	MarR-family_regulatory_protein	Transcription_genes:
BPSS1797	-1.23382	-	trehalose_trehalohydrolase	Carbohydrate_transport_and_metabolism_genes:
BPSS1813	-1.02362	-	non-ribosomal_peptide_synthase_related_protein	Secondary_metabolites_biosynthesis,_transport_and_catabolism_genes:
BPSS1835	-1.78026	manC	LPS_biosynthesis_mannose-1-phosphate_guanylyltransferase	Carbohydrate_transport_and_metabolism_genes:
BPSS1843	-1.29393	-	hypothetical_protein	Function_unknown_genes:
BPSS1844	-1.55539	-	hypothetical_protein	Function_unknown_genes:
BPSS1885	-1.69325	-	aromatic_hydrocarbons_catabolism-related_reductase	General_function_prediction_only_genes:
BPSS1886	-2.05451	-	aromatic_hydrocarbons_catabolism-related_dioxygenase	General_function_prediction_only_genes:
BPSS1887	-2.0146	-	aromatic_oxygenase	Not_in_COGs_genes:
BPSS1888	-1.49748	-	aromatic_oxygenase	General_function_prediction_only_genes:
BPSS1891	-2.17385	catB	muconate_cycloisomerase_I	General_function_prediction_only_genes:
BPSS1892	-2.49741	catA	catechol_1,2-dioxygenase	Secondary_metabolites_biosynthesis,_transport_and_catabolism_genes:
BPSS1893	-2.60766	catC	muconolactone_delta-isomerase	Secondary_metabolites_biosynthesis,_transport_and_catabolism_genes:
BPSS1894	-1.25937	cyoD	cytochrome_O_ubiquinol_oxidase_protein	Energy_production_and_conversion_genes:
BPSS1902	-1.22966	-	LysR-family_transcriptional_regulator	Transcription_genes:
BPSS1915	-1.44869	-	metallo-beta-lactamase_family_protein	Translation_genes:
BPSS1917	-1.23055	-	crp-family_transcriptional_regulator	Signal_transduction_mechanisms_genes:
BPSS1918	-2.45736	-	alcohol_dehydrogenase	General_function_prediction_only_genes:
BPSS1919	-2.22664	-	hypothetical_protein	Not_in_COGs_genes:
BPSS1920	-1.97156	-	hypothetical_protein	Not_in_COGs_genes:
BPSS1921	-1.0766	-	hypothetical_protein	Not_in_COGs_genes:
BPSS1922	-1.54713	-	hypothetical_protein	General_function_prediction_only_genes:
BPSS1923	-1.89612	-	hypothetical_protein	Not_in_COGs_genes:
BPSS1924	-2.52978	-	hypothetical_protein	General_function_prediction_only_genes:
BPSS1928	-2.04485	-	hypothetical_protein	Carbohydrate_transport_and_metabolism_genes:
BPSS1931	-1.00192	-	ABC_transport_system,_ATP-binding_protein	Defense_mechanisms_genes:
BPSS1932	-1.02852	-	ABC_transport_system,_membrane_protein	Defense_mechanisms_genes:
BPSS1933	-1.1221	-	hypothetical_protein	Not_in_COGs_genes:
BPSS1934	-1.55436	-	universal_stress_protein	Signal_transduction_mechanisms_genes:
BPSS1935	-1.14934	-	TetR-family_transcriptional_regulator	Transcription_genes:
BPSS1936	-1.93406	-	outer_membrane_efflux_protein	Intracellular_trafficking_and_secretion_genes:
BPSS1937	-2.50047	-	ABC_transport_system,_exported_protein	Cell_wall/membrane_biogenesis_genes:
BPSS1938	-1.74535	-	ABC_transport_system,_ATP-binding_protein	Defense_mechanisms_genes:
BPSS1939	-1.48372	-	ABC_transport_system,_membrane_protein	Defense_mechanisms_genes:
BPSS1942	-1.29444	-	hypothetical_protein	Not_in_COGs_genes:
BPSS1947	-1.51142	-	ATP_synthase_B_subunit	Energy_production_and_conversion_genes:
BPSS1948	-1.82902	atpE	ATP_synthase_C_chain	Energy_production_and_conversion_genes:
BPSS1949	-2.06358	-	ATP_synthase_A_chain	Energy_production_and_conversion_genes:
BPSS1950	-2.34198	-	hypothetical_protein	Not_in_COGs_genes:
BPSS1951	-1.94882	-	ATP_synthesis-related_protein	Not_in_COGs_genes:
BPSS1952	-2.79818	-	ATP_synthase_epsilon_chain	Energy_production_and_conversion_genes:
BPSS1953	-2.82815	atpD	ATP_synthase_subunit_B	Energy_production_and_conversion_genes:
BPSS1954	-2.87622	-	polymerase	Lipid_transport_and_metabolism_genes:
BPSS1955	-2.34074	-	phosphate_acetyltransferase	Lipid_transport_and_metabolism_genes:
BPSS1956	-2.00858	-	acetate_kinase	Energy_production_and_conversion_genes:
BPSS1957	-2.18992	-	6-phosphofructokinase	Carbohydrate_transport_and_metabolism_genes:
BPSS1958	-2.61749	-	hypothetical_protein	General_function_prediction_only_genes:
BPSS1961	-1.12689	-	hypothetical_protein	Not_in_COGs_genes:
BPSS2001	-2.85923	-	hypothetical_protein	Not_in_COGs_genes:
BPSS2003	-1.90477	-	conserved_periplasmic_protein	General_function_prediction_only_genes:
BPSS2006	-1.10712	-	hypothetical_protein	Not_in_COGs_genes:
BPSS2022	-1.55855	-	outer_membrane_protein	Not_in_COGs_genes:
BPSS2125	-1.06439	lldA	L-lactate_dehydrogenase	Energy_production_and_conversion_genes:
BPSS2126	-1.584	-	FAA-hydrolase_family_protein	Secondary_metabolites_biosynthesis,_transport_and_catabolism_genes:
BPSS2142	-1.41727	-	MerR_family_transcriptional_regulator	Transcription_genes:
BPSS2178	-1.1368	-	hypothetical_protein	Amino_acid_transport_and_metabolism_genes:
BPSS2249	-1.20009	-	sigma-54_interacting_response_regulator	Signal_transduction_mechanisms_genes:
BPSS2250	-1.60922	-	sigma-54_interacting_transcriptional_regulator	Signal_transduction_mechanisms_genes:
BPSS2273	-1.41126	bkdA1	2-oxoisovalerate_dehydrogenase_alpha_subunit	Energy_production_and_conversion_genes:
BPSS2280	-1.28694	-	DksA/TraR_C4-type_zinc_finger_protein	Signal_transduction_mechanisms_genes:
BPSS2281	-1.49695	-	PHB_depolymerase	Lipid_transport_and_metabolism_genes:
BPSS2282	-1.14482	-	hypothetical_protein	Nucleotide_transport_and_metabolism_genes:
BPSS2284	-3.16653	-	hypothetical_protein	Energy_production_and_conversion_genes:
BPSS2285	-2.5877	-	ulfate_transporter_family_protein	Inorganic_ion_transport_and_metabolism_genes:
BPSS2286	-1.02671	-	hypothetical_protein	General_function_prediction_only_genes:
BPSS2287	-1.55358	-	hypothetical_protein	Energy_production_and_conversion_genes:
BPSS2288	-1.688	-	HSP20/alpha_crystallin_family_protein	Posttranslational_modification,_protein_turnover,_chaperones_genes:
BPSS2299	-2.35408	-	molybdopterin_oxidoreductase	Energy_production_and_conversion_genes:
BPSS2300	-2.37616	-	iron-sulfur_cluster_protein	Energy_production_and_conversion_genes:
BPSS2301	-1.37324	-	hypothetical_protein	General_function_prediction_only_genes:
BPSS2302	-2.16251	-	hypothetical_protein	Carbohydrate_transport_and_metabolism_genes:
BPSS2303	-1.38708	-	hypothetical_protein	Function_unknown_genes:
