# Supplementary material for: Transcriptional profiles of Burkholderia pseudomallei reveal the direct and indirect roles of Sigma E under oxidative stress conditions
Source: BMC Genomics. 2014 Sep 12;15(1):787. doi: 10.1186/1471-2164-15-787 (PMC4175613; doi:10.1186/1471-2164-15-787)
Supplement: Supplementary file 2 — Additional file 2: Differentially expressed gene of B. pseudomallei σ E mutant and K96243 wild type under physiological condition. (XLS 80 KB) [file 12864_2014_6474_MOESM2_ESM.xls]

## Sheet: upregualtion
Additional file 2: Differentially expressed gene of σE mutant under physiological condition
UP-REGULATION (σE mutant ref VS K96243 ref)
SangerID	Log2(Fold Change)	Gene-name	Product_name	COG
BPSL0020	2.10251	-	hypothetical_protein	Not_in_COGs_genes:
BPSL0021	1.89108	-	MarR_family_protein	Transcription_genes:
BPSL0058	1.62712	-	fatty_acid_desaturase	Lipid_transport_and_metabolism_genes:
BPSL0059	1.31819	-	hypothetical_protein	Not_in_COGs_genes:
BPSL0061	1.10539	-	putative_acyl-CoA_dehydrogenase	Lipid_transport_and_metabolism_genes:
BPSL0072	1.17131	-	putative_type-b_cytochrome	Energy_production_and_conversion_genes:
BPSL0093	2.1192	-	putative_lipoprotein	Not_in_COGs_genes:
BPSL0094	1.39824	-	putative_lipoprotein	Not_in_COGs_genes:
BPSL0249	1.14382	dppA	putative_periplasmic_dipeptide_transport_protein	Amino_acid_transport_and_metabolism_genes:
BPSL0303	1.28726	-	putative_lipoprotein	Function_unknown_genes:
BPSL0325	2.20966	-	hypothetical_protein	Not_in_COGs_genes:
BPSL0356	1.75294	-	indolepyruvate_ferredoxin_oxidoreductase	Energy_production_and_conversion_genes:
BPSL0419	1.33173	-	putative_trifunctional_protein_[includes:_enoyl-CoA_hydratase;_3,2-trans-enoyl-CoA_isomerase;_3-hydroxyacyl-CoA_dehydrogenase	Lipid_transport_and_metabolism_genes:
BPSL0482	1.05642	-	hypothetical_protein	Energy_production_and_conversion_genes:
BPSL0483	1.14213	-	hypothetical_protein	Lipid_transport_and_metabolism_genes:
BPSL0484	1.07739	-	hypothetical_protein	Not_in_COGs_genes:
BPSL0485	1.24445	-	putative_AMP-binding_enzyme	Secondary_metabolites_biosynthesis,_transport_and_catabolism_genes:
BPSL0486	1.32282	-	putative_pyridoxal-dependent_decarboxylase	Amino_acid_transport_and_metabolism_genes:
BPSL0487	1.22571	-	hypothetical_protein	Lipid_transport_and_metabolism_genes:
BPSL0488	1.91857	-	hypothetical_protein	Not_in_COGs_genes:
BPSL0490	1.15839	-	hypothetical_protein	Not_in_COGs_genes:
BPSL0491	2.38189	-	putative_acyl_carrier_protein	Secondary_metabolites_biosynthesis,_transport_and_catabolism_genes:
BPSL0492	1.28275	-	hypothetical_protein	Not_in_COGs_genes:
BPSL0493	1.81047	-	putative_AMP-binding_enzyme	Secondary_metabolites_biosynthesis,_transport_and_catabolism_genes:
BPSL0494	1.44814	-	LysR_family_regulatory_protein	Transcription_genes:
BPSL0495	1.09025	-	GntR_family_regulatory_protein	Transcription_genes:
BPSL0496	1.05888	-	putative_N-acetylglucosamine-6-phosphate_deacetylase	Carbohydrate_transport_and_metabolism_genes:
BPSL0503	1.45271	-	hypothetical_protein	Not_in_COGs_genes:
BPSL0557A	1.68391	-	hypothetical_protein	Replication,_recombination_and_repair_genes:
BPSL0562	1.0101	-	putative_DNA-binding_protein	Transcription_genes:
BPSL0705	2.7684	-	hypothetical_protein	Not_in_COGs_genes:
BPSL0735	1.13644	-	hypothetical_protein	Not_in_COGs_genes:
BPSL0803	1.43383	-	putative_acylhydrolase	General_function_prediction_only_genes:
BPSL0804	1.38141	-	hypothetical_protein	Lipid_transport_and_metabolism_genes:
BPSL0812	2.54773	bpeR	TetR_family_regulatory_protein	Transcription_genes:
BPSL0814	1.58328	bpeA	putative_RND_family_acriflavine_resistance_protein_A_precursor	Cell_wall/membrane_biogenesis_genes:
BPSL0815	1.29134	bpeB	putative_RND_family_acriflavine_resistance_protein	Defense_mechanisms_genes:
BPSL0816	1.13247	oprB	outer_membrane_efflux_protein	Intracellular_trafficking_and_secretion_genes:
BPSL0829	1.19041	-	putative_periplasmic_ABC_transporter_substrate-binding_component	Carbohydrate_transport_and_metabolism_genes:
BPSL0833	1.02779	-	putative_sugar_ABC_transporter_protein	Carbohydrate_transport_and_metabolism_genes:
BPSL0847	1.20928	-	hypothetical_protein	Amino_acid_transport_and_metabolism_genes:
BPSL0848	1.90784	-	hypothetical_protein	General_function_prediction_only_genes:
BPSL0880	1.06817	sodB	putative_superoxide_dismutase	Inorganic_ion_transport_and_metabolism_genes:
BPSL0884	1.22798	-	hypothetical_protein	Function_unknown_genes:
BPSL0919A	1.22528	-	hypothetical_protein	Not_in_COGs_genes:
BPSL1035	1.61482	-	hypothetical_protein	Not_in_COGs_genes:
BPSL1094	1.3478	-	hypothetical_protein	Function_unknown_genes:
BPSL1244	1.0388	-	hypothetical_protein	Function_unknown_genes:
BPSL1289	4.96381	osmB	osmotically_inducible_lipoprotein_B_precursor	Not_in_COGs_genes:
BPSL1444	1.62913	-	putative_sugar_transferase	Cell_wall/membrane_biogenesis_genes:
BPSL1567	1.23289	-	putative_drug-resistance_cell_envelope-related_protein	Defense_mechanisms_genes:
BPSL1568	1.24491	-	putative_lipoprotein	Cell_wall/membrane_biogenesis_genes:
BPSL1574	1.35666	-	hypothetical_protein	Not_in_COGs_genes:
BPSL1583	1.42805	-	hypothetical_protein	Not_in_COGs_genes:
BPSL1595	1.3948	-	putative_lipoprotein	Not_in_COGs_genes:
BPSL1643	2.1585	-	hypothetical_protein	Not_in_COGs_genes:
BPSL1795	2.29005	-	hypothetical_protein	Not_in_COGs_genes:
BPSL1796	2.01782	-	hypothetical_protein	Amino_acid_transport_and_metabolism_genes:
BPSL1797	1.30289	-	putative_ABC_transport_system,_membrane_protein	Posttranslational_modification,_protein_turnover,_chaperones_genes:
BPSL1804	1.43162	amrA	multidrug_efflux_system_putative_membrane_fusion_protein	Cell_wall/membrane_biogenesis_genes:
BPSL1805	1.3313	amrR	TetR_family_regulatory_protein	Transcription_genes:
BPSL1885	3.1835	-	hypothetical_protein	Not_in_COGs_genes:
BPSL1912	1.32718	-	putative_transcriptional_regulatory_protein	Transcription_genes:
BPSL1914	1.1034	emrA	putative_multidrug_resistance_protein_A	Defense_mechanisms_genes:
BPSL1924	1.13365	-	hypothetical_protein	Replication,_recombination_and_repair_genes:
BPSL1925	2.56969	-	hypothetical_protein	Not_in_COGs_genes:
BPSL1961	1.34325	-	putative_electron_transport_protein	Energy_production_and_conversion_genes:
BPSL2003	1.15755	-	hypothetical_protein	Function_unknown_genes:
BPSL2073	1.18139	phaZ	poly(3-hydroxybutyrate)_depolymerase_precursor	General_function_prediction_only_genes:
BPSL2177	1.57203	-	hypothetical_protein	Not_in_COGs_genes:
BPSL2192	1.83449	aceB	malate_synthase	Energy_production_and_conversion_genes:
BPSL2205	1.72923	-	hypothetical_protein	Not_in_COGs_genes:
BPSL2218	1.36311	-	hypothetical_protein	Cell_wall/membrane_biogenesis_genes:
BPSL2219	1.16049	-	phosphoserine_aminotransferase	Coenzyme_transport_and_metabolism_genes:
BPSL2224	1.20116	-	hypothetical_protein	Not_in_COGs_genes:
BPSL2225	1.34773	-	hypothetical_protein	Not_in_COGs_genes:
BPSL2226	1.88375	-	hypothetical_protein	General_function_prediction_only_genes:
BPSL2227	1.60983	-	putative_sulfur_metabolism-related_protein	Secondary_metabolites_biosynthesis,_transport_and_catabolism_genes:
BPSL2228	1.22984	-	hypothetical_protein	Not_in_COGs_genes:
BPSL2229	1.1203	-	putative_siderophore_non-ribosomal_peptide_synthase	Secondary_metabolites_biosynthesis,_transport_and_catabolism_genes:
BPSL2282	3.85553	-	hypothetical_protein	Not_in_COGs_genes:
BPSL2291	1.33468	-	low_molecular_weight_phosphotyrosine_protein_phosphatase	Signal_transduction_mechanisms_genes:
BPSL2292	3.65213	-	hypothetical_protein	Not_in_COGs_genes:
BPSL2326	1.03792	-	hypothetical_protein	Energy_production_and_conversion_genes:
BPSL2333	1.48474	-	hypothetical_protein	General_function_prediction_only_genes:
BPSL2334	2.64692	-	hypothetical_protein	Not_in_COGs_genes:
BPSL2335	1.03424	-	hypothetical_protein	Coenzyme_transport_and_metabolism_genes:
BPSL2340	1.00579	-	putative_imidazolonepropionase	Secondary_metabolites_biosynthesis,_transport_and_catabolism_genes:
BPSL2341	1.32063	-	hypothetical_protein	Function_unknown_genes:
BPSL2342	1.59504	hutU	urocanate_hydratase	Amino_acid_transport_and_metabolism_genes:
BPSL2343	2.00856	-	putative_histidine_utilization_repressor	Transcription_genes:
BPSL2344	1.83618	hutH	histidine_ammonia-lyase	Amino_acid_transport_and_metabolism_genes:
BPSL2408	1.97353	-	glycosyl_transferase_group_1_protein	Cell_wall/membrane_biogenesis_genes:
BPSL2486	1.25545	-	hypothetical_protein	General_function_prediction_only_genes:
BPSL2496	1.43127	lrp	leucine-responsive_regulatory_protein	Transcription_genes:
BPSL2497	1.10544	dadA	D-amino_acid_dehydrogenase_small_subunit	Amino_acid_transport_and_metabolism_genes:
BPSL2557	1.35972	cspA	cold_shock-like_protein	Transcription_genes:
BPSL2584	1.54338	-	hypothetical_protein	Not_in_COGs_genes:
BPSL2585	1.86419	-	hypothetical_protein	Not_in_COGs_genes:
BPSL2586	1.61769	-	putative_phage_integrase	Replication,_recombination_and_repair_genes:
BPSL2589	1.07906	-	putative_lipoprotein	Not_in_COGs_genes:
BPSL2611	1.05306	malE	maltose-binding_protein	Carbohydrate_transport_and_metabolism_genes:
BPSL2634	2.74462	-	hypothetical_protein	Not_in_COGs_genes:
BPSL2647	1.34346	-	hypothetical_protein	Not_in_COGs_genes:
BPSL2697	1.18944	groEL	chaperonin_GroEL	Posttranslational_modification,_protein_turnover,_chaperones_genes:
BPSL2698	1.24274	groES	co-chaperonin_GroES	Posttranslational_modification,_protein_turnover,_chaperones_genes:
BPSL2700	2.75857	-	hypothetical_protein	Transcription_genes:
BPSL2743	1.23393	-	putative_oxidoreductase	General_function_prediction_only_genes:
BPSL2925	1.8019	-	putative_glutamate_dehydrogenase	Amino_acid_transport_and_metabolism_genes:
BPSL3041	1.18305	paaZ	putative_phenylacetic_acid_degradation_oxidoreductase	Energy_production_and_conversion_genes:
BPSL3056	1.86631	acpD	acyl_carrier_protein_phosphodiesterase	Lipid_transport_and_metabolism_genes:
BPSL3122	1.34417	petB	cytochrome_b	Energy_production_and_conversion_genes:
BPSL3123	1.16494	petA	ubiquinol-cytochrome_c_reductase_iron-sulfur_subunit	Energy_production_and_conversion_genes:
BPSL3191	1.44568	rpmJ	50S_ribosomal_protein_L36	Translation_genes:
BPSL3239	1.73415	-	4-hydroxyphenylpyruvate_dioxygenase	General_function_prediction_only_genes:
BPSL3240	1.09637	-	putative_outer_membrane_protein	Not_in_COGs_genes:
BPSL3250	1.58051	-	putative_LysR-family_transcriptional_regulator	Transcription_genes:
BPSL3254B	1.14024	-	hypothetical_protein	Not_in_COGs_genes:
BPSL3256	1.48032	-	putative_amino_acid_permease	Amino_acid_transport_and_metabolism_genes:
BPSL3312	2.32342	-	putative_glycosyltransferase	Cell_wall/membrane_biogenesis_genes:
BPSL3319	1.73674	fliC	flagellin	Cell_motility_genes:
BPSL3343	1.81306	-	putative_bacteriophage_protein	Function_unknown_genes:
BPSL3345	1.24039	-	putative_bacteriophage-related_protein	Not_in_COGs_genes:
BPSL3346	2.82805	-	hypothetical_protein	Not_in_COGs_genes:
BPSL3368	1.40149	-	putative_AraC-family_transcriptional_regulator	Transcription_genes:
BPSL3369	2.62787	acoD	acetaldehyde_dehydrogenase	Energy_production_and_conversion_genes:
BPSL3380	1.39677	-	putative_PadR_transcriptional_regulator	Transcription_genes:
BPSL3416	1.04198	-	putative_branched-chain_amino_acid_ABC_transporter_periplasmic_substrate_binding_protein	Amino_acid_transport_and_metabolism_genes:
BPSL3420	1.06635	msdA	methylmalonic_acid_semialdehyde_dehydrogenase	Energy_production_and_conversion_genes:
BPSLs02	1.10245	-	TPP_riboswitch_(THI_element)_as_predicted_by_Rfam_(RF00059),_score_57.02	Not_in_COGs_genes:
BPSLs07	1.21263	-	TPP_riboswitch_(THI_element)_as_predicted_by_Rfam_(RF00059),_score_44.01	Not_in_COGs_genes:
BPSLt06	1.62307	-	tRNA_Arg_anticodon_CCT,_Cove_score_72.32	Not_in_COGs_genes:
BPSLt07	1.11744	-	tRNA_Leu_anticodon_GAG,_Cove_score_63.68	Not_in_COGs_genes:
BPSLt10	1.3792	-	tRNA_Pro_anticodon_TGG,_Cove_score_88.66	Not_in_COGs_genes:
BPSLt11	1.97288	-	tRNA_Arg_anticodon_TCT,_Cove_score_86.86	Not_in_COGs_genes:
BPSLt12	1.2668	-	tRNA_Val_anticodon_TAC,_Cove_score_93.03	Not_in_COGs_genes:
BPSLt14	1.06719	-	tRNA_His_anticodon_GTG,_Cove_score_80.89	Not_in_COGs_genes:
BPSLt20	1.34172	-	tRNA_Leu_anticodon_TAG,_Cove_score_77.10	Not_in_COGs_genes:
BPSLt35	1.1191	-	tRNA_Arg_anticodon_ACG,_Cove_score_87.10	Not_in_COGs_genes:
BPSLt40	1.51911	-	tRNA_Lys_anticodon_TTT,_Cove_score_92.38	Not_in_COGs_genes:
BPSLt41	1.24786	-	tRNA_Pro_anticodon_CGG,_Cove_score_81.43	Not_in_COGs_genes:
BPSLt53	1.08932	-	tRNA_Arg_anticodon_CCG,_Cove_score_82.41	Not_in_COGs_genes:
BPSS0001	1.05757	-	hypothetical_protein	Replication,_recombination_and_repair_genes:
BPSS0002	1.20374	-	integrase	Replication,_recombination_and_repair_genes:
BPSS0008	3.22382	-	TetR-family_regulatory_protein	Transcription_genes:
BPSS0022	1.52811	-	PadR-like_family_regulatory_protein	Transcription_genes:
BPSS0075	1.46429	-	ABC_transport_system,_membrane_protein	Amino_acid_transport_and_metabolism_genes:
BPSS0076	1.4534	-	ABC_transport_system,_membrane_protein	Amino_acid_transport_and_metabolism_genes:
BPSS0077	1.43004	-	ABC_transport_system,_exported_substrate-binding_protein	Amino_acid_transport_and_metabolism_genes:
BPSS0140	1.09699	-	sugar_ABC_transport_system,_lipoprotein	Carbohydrate_transport_and_metabolism_genes:
BPSS0152	1.0673	-	hypothetical_protein	Not_in_COGs_genes:
BPSS0239	2.31535	-	hypothetical_protein	Function_unknown_genes:
BPSS0254	1.52566	-	ribose_5-phosphate_isomerase	Carbohydrate_transport_and_metabolism_genes:
BPSS0256	1.0395	rbsC	ABC_ribose_transport_system,_permease_protein	Carbohydrate_transport_and_metabolism_genes:
BPSS0257	1.63697	-	ribose_ABC_transport_system,_substrate-binding_exported_protein	Carbohydrate_transport_and_metabolism_genes:
BPSS0259	1.43105	-	dehydrogenase	General_function_prediction_only_genes:
BPSS0260	1.39138	-	kinase	Carbohydrate_transport_and_metabolism_genes:
BPSS0261	1.01839	-	kinase	Carbohydrate_transport_and_metabolism_genes:
BPSS0269	1.27435	argT	lysine-arginine-ornithine_transport_system,_binding_exported_protein	Amino_acid_transport_and_metabolism_genes:
BPSS0281	1.02396	gabT	4-aminobutyrate_aminotransferase	Amino_acid_transport_and_metabolism_genes:
BPSS0321	1.2405	-	hypothetical_protein	Energy_production_and_conversion_genes:
BPSS0325	1.03161	-	hypothetical_protein	Function_unknown_genes:
BPSS0394	2.57194	-	hypothetical_protein	Function_unknown_genes:
BPSS0395	2.12039	-	hypothetical_protein	Function_unknown_genes:
BPSS0613	1.95978	-	hypothetical_protein	Amino_acid_transport_and_metabolism_genes:
BPSS0688	1.2722	-	response_regulator_protein	Signal_transduction_mechanisms_genes:
BPSS0689	2.07731	-	hypothetical_protein	Cell_wall/membrane_biogenesis_genes:
BPSS0690	1.26146	-	hypothetical_protein	Carbohydrate_transport_and_metabolism_genes:
BPSS0711	1.07294	alr	alanine_racemase	Cell_wall/membrane_biogenesis_genes:
BPSS0807	1.08893	aroP	aromatic_amino_acid_transport_protein	Amino_acid_transport_and_metabolism_genes:
BPSS0845a	1.89375	msr0960	DNA-binding_protein	Transcription_genes:
BPSS0945	1.13361	-	subfamily_M23B_unassigned_peptidase	Cell_wall/membrane_biogenesis_genes:
BPSS0962	1.02327	-	extracellular_serine_protease_precursor	Function_unknown_genes:
BPSS0965	1.28259	-	oxalate_decarboxylase	General_function_prediction_only_genes:
BPSS1044	1.86885	-	bacteriophage_protein	Not_in_COGs_genes:
BPSS1101	1.23843	-	hypothetical_protein	Not_in_COGs_genes:
BPSS1117	1.14942	-	hypothetical_protein	Transcription_genes:
BPSS1120	1.13762	oprB	outer_membrane_efflux_protein	Intracellular_trafficking_and_secretion_genes:
BPSS1152	1.84547	-	CopG_family_protein	Not_in_COGs_genes:
BPSS1153	1.15255	-	hypothetical_protein	Not_in_COGs_genes:
BPSS1162	1.00758	-	response_regulator_receiver_domain_protein	Signal_transduction_mechanisms_genes:
BPSS1165	1.65067	-	alpha-ketoglutarate-dependent_taurine_dioxygenase	Secondary_metabolites_biosynthesis,_transport_and_catabolism_genes:
BPSS1169	1.54895	-	hypothetical_protein	General_function_prediction_only_genes:
BPSS1170	1.61455	-	non-ribosomal_peptide_synthase/polyketide_synthase	Secondary_metabolites_biosynthesis,_transport_and_catabolism_genes:
BPSS1171	2.09605	-	non-ribosomal_peptide_synthase/polyketide_synthase	Secondary_metabolites_biosynthesis,_transport_and_catabolism_genes:
BPSS1172	1.80907	-	non-ribosomal_peptide_synthase/polyketide_synthase	Secondary_metabolites_biosynthesis,_transport_and_catabolism_genes:
BPSS1173	1.49153	-	non-ribosomal_peptide/polyketide_synthase_protein	Secondary_metabolites_biosynthesis,_transport_and_catabolism_genes:
BPSS1174	1.30137	-	non-ribosomal_peptide/polyketide_synthase	Secondary_metabolites_biosynthesis,_transport_and_catabolism_genes:
BPSS1178	1.02383	-	transmembrane_antiporter_Na+_or_K+/H+_exchanger	Inorganic_ion_transport_and_metabolism_genes:
BPSS1180	2.05052	bpsI2	N-acylhomoserine_lactone_synthase	Secondary_metabolites_biosynthesis,_transport_and_catabolism_genes:
BPSS1181	2.20433	-	surfactin/non-ribosomally_encoded_peptide/polyketide_synthase	Secondary_metabolites_biosynthesis,_transport_and_catabolism_genes:
BPSS1182	4.10561	-	acyl_carrier_protein	Secondary_metabolites_biosynthesis,_transport_and_catabolism_genes:
BPSS1183	4.30816	-	non-ribosomally_encoded_peptide/polyketide_synthase	Not_in_COGs_genes:
BPSS1184	2.80134	-	hypothetical_protein	Not_in_COGs_genes:
BPSS1185	1.04276	-	Gene_remnant._Similar_to_the_C-terminal_region_of_Escherichia_coli_shikimate_transporter_ShiA_SWALL:SHIA_ECOLI_(SWALL:P76350)_(438_aa)_fasta_scores:_E():_3.2e-20,_40.65%_id_in_214_aa._CDS_contains_at_least_two_frameshift_mutations	Not_in_COGs_genes:
BPSS1286a	2.09636	-	hypothetical_protein	Not_in_COGs_genes:
BPSS1288	1.72633	-	gamma-glutamyltransferase_1	Amino_acid_transport_and_metabolism_genes:
BPSS1328	1.30866	-	GntR-family_transcriptional_regulator	Transcription_genes:
BPSS1334	1.54195	-	hypothetical_protein	Not_in_COGs_genes:
BPSS1337	1.27935	-	hypothetical_protein	General_function_prediction_only_genes:
BPSS1338	1.56479	-	hypothetical_protein	General_function_prediction_only_genes:
BPSS1339	3.51789	-	ArsR_family_regulatory_protein	Transcription_genes:
BPSS1415	1.22071	-	dehydrogenase/oxidoreductase_protein	Lipid_transport_and_metabolism_genes:
BPSS1430	1.99141	-	ArsR_family_regulatory_protein	Transcription_genes:
BPSS1461	1.21629	-	two-component_response_regulator	Signal_transduction_mechanisms_genes:
BPSS1462	4.46625	-	hypothetical_protein	Function_unknown_genes:
BPSS1463	2.14054	-	hypothetical_protein	Not_in_COGs_genes:
BPSS1464	1.15552	-	transmembrane_NADPH_flavoprotein	Function_unknown_genes:
BPSS1563	1.1256	-	LysE-family_translocator	Amino_acid_transport_and_metabolism_genes:
BPSS1588	1.0225	-	hypothetical_protein	Not_in_COGs_genes:
BPSS1748	1.16799	-	hypothetical_protein	Not_in_COGs_genes:
BPSS1814	1.21562	-	hypothetical_protein	Secondary_metabolites_biosynthesis,_transport_and_catabolism_genes:
BPSS1817	1.30351	-	hypothetical_protein	Function_unknown_genes:
BPSS1821	1.95474	-	hypothetical_protein	Not_in_COGs_genes:
BPSS1866	1.15452	-	lipoprotein	Function_unknown_genes:
BPSS1892	1.27456	catA	catechol_1,2-dioxygenase	Secondary_metabolites_biosynthesis,_transport_and_catabolism_genes:
BPSS1893	1.11311	catC	muconolactone_delta-isomerase	Secondary_metabolites_biosynthesis,_transport_and_catabolism_genes:
BPSS1933	1.05906	-	hypothetical_protein	Not_in_COGs_genes:
BPSS1934	1.24033	-	universal_stress_protein	Signal_transduction_mechanisms_genes:
BPSS1980	1.89495	-	hypothetical_protein	Not_in_COGs_genes:
BPSS1981	1.06659	-	hypothetical_protein	Function_unknown_genes:
BPSS2108	1.1126	-	lipoprotein	Not_in_COGs_genes:
BPSS2117	1.23102	-	LysR_family_transcriptional_regulator	Transcription_genes:
BPSS2118	1.11071	-	ArsR_family_transcriptional_regulator	Inorganic_ion_transport_and_metabolism_genes:
BPSS2119	2.57978	-	metallo-beta-lactamase_family_protein	General_function_prediction_only_genes:
BPSS2204	1.45881	-	GntR-family_regulatory_protein	Transcription_genes:
BPSS2270	1.13261	lpdV	dihydrolipoamide_dehydrogenase	Energy_production_and_conversion_genes:
BPSS2271	1.69499	bkdB	dihydrolipoamide_acetyltransferase	Energy_production_and_conversion_genes:
BPSS2272	1.77703	bkdA2	2-oxoisovalerate_dehydrogenase_beta_subunit	Energy_production_and_conversion_genes:
BPSS2273	1.00005	bkdA1	2-oxoisovalerate_dehydrogenase_alpha_subunit	Energy_production_and_conversion_genes:

## Sheet: downregulation
Additional file 2: Differentially expressed gene of σE mutant under physiological condition
DOWN-REGULATION (σE mutant ref VS K96243 ref)
SangerID	Log2(Fold Change)	Gene-name	Product_name	COG
BPSL0001	-2.28093	-	hypothetical_protein	Function_unknown_genes:
BPSL0002	-2.05428	-	hypothetical_protein	Inorganic_ion_transport_and_metabolism_genes:
BPSL0025	-1.03533	-	hypothetical_protein	Cell_wall/membrane_biogenesis_genes:
BPSL0096	-2.84358	speG	spermidine_n(1)-acetyltransferase	Translation_genes:
BPSL0106	-1.24264	-	hypothetical_protein	Inorganic_ion_transport_and_metabolism_genes:
BPSL0117	-2.37672	-	LysR_family_transcription_regulatory_protein	Transcription_genes:
BPSL0203	-1.07813	hslU	ATP-dependent_protease_ATP-binding_subunit	Posttranslational_modification,_protein_turnover,_chaperones_genes:
BPSL0219	-1.17215	-	hypothetical_protein	Not_in_COGs_genes:
BPSL0220	-1.26639	-	hypothetical_protein	General_function_prediction_only_genes:
BPSL0252	-1.43404	dppD	putative_dipeptide_transport_system_ATP-binding_protein	Inorganic_ion_transport_and_metabolism_genes:
BPSL0253	-1.30206	dppF	putative_dipeptide_transport_system_ATP-binding_protein	Amino_acid_transport_and_metabolism_genes:
BPSL0279	-1.17916	-	hypothetical_protein	Not_in_COGs_genes:
BPSL0296	-1.56043	-	hypothetical_protein	Not_in_COGs_genes:
BPSL0311	-1.09943	-	avidin_family_protein	Not_in_COGs_genes:
BPSL0347	-2.26049	-	putative_insertion_element_protein	Replication,_recombination_and_repair_genes:
BPSL0348	-1.79795	-	hypothetical_protein	Not_in_COGs_genes:
BPSL0460	-1.11287	-	hypothetical_protein	Posttranslational_modification,_protein_turnover,_chaperones_genes:
BPSL0537	-1.1364	-	hypothetical_protein	General_function_prediction_only_genes:
BPSL0592	-1.18322	-	hypothetical_protein	Not_in_COGs_genes:
BPSL0609	-2.03635	-	fis_family_regulatory_protein	Signal_transduction_mechanisms_genes:
BPSL0784	-1.41677	-	hypothetical_protein	Intracellular_trafficking_and_secretion_genes:
BPSL0942	-1.11221	-	hypothetical_protein	Not_in_COGs_genes:
BPSL0972	-2.55308	-	hypothetical_protein	Function_unknown_genes:
BPSL1046	-2.06193	-	hypothetical_protein	Not_in_COGs_genes:
BPSL1057	-4.81936	-	hypothetical_protein	Not_in_COGs_genes:
BPSL1059	-2.06605	-	hypothetical_protein	Not_in_COGs_genes:
BPSL1060	-1.8669	-	hypothetical_protein	Not_in_COGs_genes:
BPSL1061	-1.83278	-	hypothetical_protein	Not_in_COGs_genes:
BPSL1062	-1.67626	infA	translation_initiation_factor_IF-1	Translation_genes:
BPSL1137	-1.01345	-	hypothetical_protein	Cell_cycle_control,_mitosis_and_meiosis_genes:
BPSL1324	-1.17207	pckG	phosphoenolpyruvate_carboxykinase_(GTP)	Energy_production_and_conversion_genes:
BPSL1411	-1.15931	-	putative_acyl-CoA_thioesterase_precursor	Amino_acid_transport_and_metabolism_genes:
BPSL1440	-1.90362	-	hypothetical_protein	General_function_prediction_only_genes:
BPSL1561	-1.16626	-	putative_metallo-beta-lactamase_family_protein	General_function_prediction_only_genes:
BPSL1800	-1.09032	-	putative_outer_membrane_usher_protein_precursor	Intracellular_trafficking_and_secretion_genes:
BPSL1853	-1.0299	-	hypothetical_protein	Not_in_COGs_genes:
BPSL1900	-1.11912	-	hypothetical_protein	Not_in_COGs_genes:
BPSL1905	-3.70929	-	putative_transposase	Replication,_recombination_and_repair_genes:
BPSL1926	-1.0537	-	hypothetical_protein	Not_in_COGs_genes:
BPSL1986	-2.02276	-	hypothetical_protein	Not_in_COGs_genes:
BPSL2127	-1.14504	guaA	bifunctional_GMP_synthase/glutamine_amidotransferase_protein	Nucleotide_transport_and_metabolism_genes:
BPSL2128	-1.08219	-	hypothetical_protein	General_function_prediction_only_genes:
BPSL2286	-1.04158	hscB	co-chaperone_HscB	Posttranslational_modification,_protein_turnover,_chaperones_genes:
BPSL2289	-1.14167	iscS	cysteine_desulfurase	Amino_acid_transport_and_metabolism_genes:
BPSL2432	-1.20937	-	hypothetical_protein	Energy_production_and_conversion_genes:
BPSL2433	-1.35918	-	subfamily_S1C_unassigned_peptidase	Posttranslational_modification,_protein_turnover,_chaperones_genes:
BPSL2434	-2.54183	-	putative_sigma_E_factor_regulatory_protein	Signal_transduction_mechanisms_genes:
BPSL2435	-3.24538	-	putative_sigma_E_factor_negative_regulatory_protein	Signal_transduction_mechanisms_genes:
BPSL2450	-1.31596	-	haloacid_dehalogenase-like_hydrolase	General_function_prediction_only_genes:
BPSL2455	-1.078	-	putative_molybdopterin_biosynthesis_protein	Coenzyme_transport_and_metabolism_genes:
BPSL2456	-1.4155	-	hypothetical_protein	Intracellular_trafficking_and_secretion_genes:
BPSL2457	-1.42913	-	putative_acetyltransferase	General_function_prediction_only_genes:
BPSL2474	-1.45557	-	sigma-54_interacting_regulatory_protein	Signal_transduction_mechanisms_genes:
BPSL2543	-2.82091	-	putative_lipoprotein	Not_in_COGs_genes:
BPSL2561	-1.18705	spoT	guanosine-3',5'-bis(diphosphate)_3'-pyrophosphohydrolase	Signal_transduction_mechanisms_genes:
BPSL2764	-1.49031	tolB	translocation_protein_TolB_precursor	Intracellular_trafficking_and_secretion_genes:
BPSL2765	-1.38453	-	putative_OmpA_family_lipoprotein	Cell_wall/membrane_biogenesis_genes:
BPSL2766	-1.2478	-	hypothetical_protein	Function_unknown_genes:
BPSL2793	-1.03359	wcbN	putative_D-glycero-d-manno-heptose_1,7-bisphosphate_phosphatase	Amino_acid_transport_and_metabolism_genes:
BPSL2810	-1.30216	manC	putative_GDP-mannose_pyrophosphorylase	Carbohydrate_transport_and_metabolism_genes:
BPSL2828	-1.12232	-	Possible_pseudogene._Similar_to_Ralstonia_solanacearum_putative_thioredoxin_protein_rsc2638_or_rs04583_SWALL:Q8XW37_(EMBL:AL646071)_to_codon_106_(140_aa)_fasta_scores:_E():_1.6e-26,_60%_id_in_120_aa._CDS_may_be_truncated_at_this_codon._A_stop_codon_(TGA)_is_present_at_codon_107._CDS_may_continue_past_the_stop_codon_to_codon_143	Not_in_COGs_genes:
BPSL2829	-1.09584	-	putative_heat_shock_protein	Posttranslational_modification,_protein_turnover,_chaperones_genes:
BPSL2989	-2.642	-	putative_lipoprotein	Cell_wall/membrane_biogenesis_genes:
BPSL3389A	-1.60226	-	hypothetical_protein	Not_in_COGs_genes:
BPSL3430	-1.25182	-	glutamine_amidotransferase	Nucleotide_transport_and_metabolism_genes:
BPSL3431	-1.47955	-	putative_MarR-family_transcriptional_regulator	Transcription_genes:
BPSS0020	-1.88529	-	hypothetical_protein	Not_in_COGs_genes:
BPSS0032	-1.77466	-	universal_stress-related_protein	Signal_transduction_mechanisms_genes:
BPSS0059	-1.67904	-	hypothetical_protein	Transcription_genes:
BPSS0175	-2.35291	-	hypothetical_protein	Not_in_COGs_genes:
BPSS0176	-2.08598	-	hypothetical_protein	General_function_prediction_only_genes:
BPSS0177	-1.51683	-	hypothetical_protein	Function_unknown_genes:
BPSS0178	-1.61954	-	hypothetical_protein	Function_unknown_genes:
BPSS0179	-1.34783	-	hypothetical_protein	Function_unknown_genes:
BPSS0180	-1.24813	-	hypothetical_protein	Function_unknown_genes:
BPSS0192	-1.75377	-	hypothetical_protein	Not_in_COGs_genes:
BPSS0225	-2.99511	-	hypothetical_protein	Function_unknown_genes:
BPSS0351	-1.18703	-	copper-related_MerR-family_transcriptional_regulator	Transcription_genes:
BPSS0426	-1.55893	waaQ	heptosyltransferase_(O-antigen_related)	Cell_wall/membrane_biogenesis_genes:
BPSS0427	-1.56445	wbbJ	O-acetyl_transferase_(O-antigen-related)	General_function_prediction_only_genes:
BPSS0428	-1.43258	wbcC	glycosyl_transferase_(O-antigen_related)	General_function_prediction_only_genes:
BPSS0429	-1.16214	-	hypothetical_protein	Not_in_COGs_genes:
BPSS0573	-1.43823	-	hypothetical_protein	Not_in_COGs_genes:
BPSS0656	-1.60382	-	hypothetical_protein	Not_in_COGs_genes:
BPSS0712	-1.64302	-	hypothetical_protein	Function_unknown_genes:
BPSS0714	-1.25849	-	hypothetical_protein	Function_unknown_genes:
BPSS0738	-1.04876	-	DNA-binding_protein	Not_in_COGs_genes:
BPSS0810	-1.63999	-	hypothetical_protein	Translation_genes:
BPSS0878	-1.19764	-	ArsR_family_regulatory_protein	Transcription_genes:
BPSS0879	-3.26491	-	porin_protein	Cell_wall/membrane_biogenesis_genes:
BPSS0967	-1.12227	-	hypothetical_protein	Function_unknown_genes:
BPSS0968	-2.63136	-	hypothetical_protein	Function_unknown_genes:
BPSS0969	-3.3162	-	molybdopterin_oxidoreductase	Energy_production_and_conversion_genes:
BPSS0970	-2.29382	-	GntR_family_regulatory_protein	Amino_acid_transport_and_metabolism_genes:
BPSS0987	-1.39437	-	hypothetical_protein	Not_in_COGs_genes:
BPSS1114	-1.21529	ftsH	FtsH-2_protease	Posttranslational_modification,_protein_turnover,_chaperones_genes:
BPSS1128	-1.9042	-	major_facilitator_superfamily_transporter_homolog	General_function_prediction_only_genes:
BPSS1129	-1.75858	-	hypothetical_protein	Function_unknown_genes:
BPSS1130	-1.33745	-	hypothetical_protein	Not_in_COGs_genes:
BPSS1133	-1.30023	fadH	2,4-dienoyl-CoA_reductase	General_function_prediction_only_genes:
BPSS1271	-1.86956	-	phosphopantetheine_binding_protein	Secondary_metabolites_biosynthesis,_transport_and_catabolism_genes:
BPSS1434	-2.22153	-	membrane-anchored_cell_surface_protein	Intracellular_trafficking_and_secretion_genes:
BPSS1437	-1.0587	-	lipoprotein	Not_in_COGs_genes:
BPSS1444	-1.91797	-	hypothetical_protein	Not_in_COGs_genes:
BPSS1655	-1.09097	-	hypothetical_protein	Not_in_COGs_genes:
BPSS1704	-1.04982	asd	aspartate-semialdehyde_dehydrogenase	Amino_acid_transport_and_metabolism_genes:
BPSS1783	-1.13505	-	hypothetical_protein	Not_in_COGs_genes:
BPSS1846	-5.28917	-	hypothetical_protein	Function_unknown_genes:
BPSS1847	-2.8319	-	lipoprotein	Function_unknown_genes:
BPSS1848	-1.25365	-	hypothetical_protein	General_function_prediction_only_genes:
BPSS1902	-1.54498	-	LysR-family_transcriptional_regulator	Transcription_genes:
BPSS1928	-1.04335	-	hypothetical_protein	Carbohydrate_transport_and_metabolism_genes:
BPSS1945	-1.19409	atpG	ATP_synthase_gamma_chain	Energy_production_and_conversion_genes:
BPSS1994	-1.32751	irlR2	metal-related_two-component_system,_response_regulator	Signal_transduction_mechanisms_genes:
BPSS2003	-1.28769	-	conserved_periplasmic_protein	General_function_prediction_only_genes:
BPSS2053	-1.10685	-	cell_surface_protein	Intracellular_trafficking_and_secretion_genes:
BPSS2285	-1.03739	-	ulfate_transporter_family_protein	Inorganic_ion_transport_and_metabolism_genes:
BPSS2286	-1.24445	-	hypothetical_protein	General_function_prediction_only_genes:
BPSS2308	-1.2666	-	hypothetical_protein	Not_in_COGs_genes:
