# Supplementary material for: Transcriptional profiles of Burkholderia pseudomallei reveal the direct and indirect roles of Sigma E under oxidative stress conditions
Source: BMC Genomics. 2014 Sep 12;15(1):787. doi: 10.1186/1471-2164-15-787 (PMC4175613; doi:10.1186/1471-2164-15-787)
Supplement: Supplementary file 3 — Additional file 3: Differentially expressed gene of B. pseudomallei σ E mutant and K96243 wild type under oxidative stress. (XLS 130 KB) [file 12864_2014_6474_MOESM3_ESM.xls]

## Sheet: Upreg_AL30stress_vs_K9stress
Additional file 3: Differentially expressed gene of σE mutant and wild type under oxidative stress
UP-REGULATION (σE mutant H2O2 VS K96243 H2O2)
SangerID	Log2(Fold Change)	Location	Start	End	strand	%GC	aa's	Gene-name	GI	GI_Annotation	Product_name	COG	Other Information
BPSL0020	2.647	22357..22629	22357	22629	-	0.736	90	-	0	-	hypothetical_protein	Not_in_COGs_genes:	-
BPSL0021	2.527	22828..23319	22828	23319	+	0.697	163	-	0	-	MarR_family_protein	Transcription_genes:	-
BPSL0022	1.89	23466..25028	23466	25028	+	0.669	520	-	0	-	putative_transporter_protein	General_function_prediction_only_genes:	-
BPSL0058	1.746	63895..64881	63895	64881	-	0.702	328	-	0	-	fatty_acid_desaturase	Lipid_transport_and_metabolism_genes:	-
BPSL0059	1.587	64911..65747	64911	65747	-	0.72	278	-	0	-	hypothetical_protein	Not_in_COGs_genes:	-
BPSL0093	2.502	105283..106440	105283	106440	+	0.658	385	-	0	-	putative_lipoprotein	Not_in_COGs_genes:	-
BPSL0094	2.303	106503..106658	106503	106658	+	0.615	51	-	0	-	putative_lipoprotein	Not_in_COGs_genes:	-
BPSL0325	3.108	347284..347712	347284	347712	+	0.788	142	-	0	-	hypothetical_protein	Not_in_COGs_genes:	-
BPSL0356	1.28	379534..383109	379534	383109	+	0.696	1191	-	0	-	indolepyruvate_ferredoxin_oxidoreductase	Energy_production_and_conversion_genes:	-
BPSL0384	1.067	416139..416462	416139	416462	+	0.645	107	-	0	-	hypothetical_protein	Translation_genes:	-
BPSL0476	1.022	516794..518146	516794	518146	-	0.723	450	-	0	-	putative_diaminobutyrate--2-oxoglutarate_aminotransferase	Amino_acid_transport_and_metabolism_genes:	-
BPSL0478	1.105	518799..519890	518799	519890	-	0.71	363	-	0	-	hypothetical_protein	Defense_mechanisms_genes:	-
BPSL0479	1.254	519883..520839	519883	520839	-	0.734	318	-	0	-	ABC_transport_system_ATP-binding_protein	Defense_mechanisms_genes:	-
BPSL0480	1.351	520932..521999	520932	521999	-	0.701	355	-	0	-	hypothetical_protein	Not_in_COGs_genes:	-
BPSL0481	1.894	521996..522661	521996	522661	-	0.727	221	-	0	-	hypothetical_protein	General_function_prediction_only_genes:	-
BPSL0482	1.707	522701..523852	522701	523852	-	0.754	383	-	0	-	hypothetical_protein	Energy_production_and_conversion_genes:	-
BPSL0483	1.899	523854..525725	523854	525725	-	0.701	623	-	0	-	hypothetical_protein	Lipid_transport_and_metabolism_genes:	-
BPSL0484	1.793	525722..526762	525722	526762	-	0.755	346	-	0	-	hypothetical_protein	Not_in_COGs_genes:	-
BPSL0485	1.873	526780..528348	526780	528348	-	0.74	522	-	0	-	putative_AMP-binding_enzyme	Secondary_metabolites_biosynthesis,_transport_and_catabolism_genes:	-
BPSL0486	1.887	528356..529552	528356	529552	-	0.705	398	-	0	-	putative_pyridoxal-dependent_decarboxylase	Amino_acid_transport_and_metabolism_genes:	-
BPSL0487	1.767	529542..530540	529542	530540	-	0.706	332	-	0	-	hypothetical_protein	Lipid_transport_and_metabolism_genes:	-
BPSL0488	1.704	530545..531486	530545	531486	-	0.669	313	-	0	-	hypothetical_protein	Not_in_COGs_genes:	-
BPSL0489	1.409	531547..532113	531547	532113	-	0.737	188	-	0	-	hypothetical_protein	Not_in_COGs_genes:	-
BPSL0490	1.499	532110..532997	532110	532997	-	0.749	295	-	0	-	hypothetical_protein	Not_in_COGs_genes:	-
BPSL0491	2.085	533030..533278	533030	533278	-	0.639	82	-	0	-	putative_acyl_carrier_protein	Secondary_metabolites_biosynthesis,_transport_and_catabolism_genes:	-
BPSL0492	1.535	533334..534527	533334	534527	-	0.732	397	-	0	-	hypothetical_protein	Not_in_COGs_genes:	-
BPSL0493	1.132	534524..536290	534524	536290	-	0.708	588	-	0	-	putative_AMP-binding_enzyme	Secondary_metabolites_biosynthesis,_transport_and_catabolism_genes:	-
BPSL0500A	1.088	550382..550480	550382	550480	-	0.606	32	-	0	-	hypothetical_protein	Function_unknown_genes:	-
BPSL0501	1.115	550571..551707	550571	551707	-	0.662	378	cydB	0	-	cytochrome_d_ubiquinol_oxidase_subunit_II	Energy_production_and_conversion_genes:	-
BPSL0502	1.144	551745..553340	551745	553340	-	0.642	531	cydA	0	-	cytochrome_d_ubiquinol_oxidase_subunit_I	Energy_production_and_conversion_genes:	-
BPSL0503	1.854	553330..553614	553330	553614	-	0.674	94	-	0	-	hypothetical_protein	Not_in_COGs_genes:	-
BPSL0557	1.125	612265..612618	612265	612618	-	0.622	117	-	1	GI_3_(L0548_-_89)_is_a_putative_prophage_(3_integrases!)_that_contains_a_dienelactone_hydrolase_family_protein	hypothetical_protein	Not_in_COGs_genes:	-
BPSL0557A	1.568	612642..612848	612642	612848	-	0.643	68	-	1	GI_3_(L0548_-_89)_is_a_putative_prophage_(3_integrases!)_that_contains_a_dienelactone_hydrolase_family_protein	hypothetical_protein	Replication,_recombination_and_repair_genes:	-
BPSL0558	1.3	613047..613364	613047	613364	+	0.642	105	-	1	GI_3_(L0548_-_89)_is_a_putative_prophage_(3_integrases!)_that_contains_a_dienelactone_hydrolase_family_protein	putative_DNA-binding_protein	Not_in_COGs_genes:	-
BPSL0586	1.203	649836..650156	649836	650156	-	0.508	106	-	1	GI_3_(L0548_-_89)_is_a_putative_prophage_(3_integrases!)_that_contains_a_dienelactone_hydrolase_family_protein	hypothetical_protein	Not_in_COGs_genes:	-
BPSL0705	3.386	805804..806385	805804	806385	+	0.701	193	-	0	-	hypothetical_protein	Not_in_COGs_genes:	-
BPSL0735	1.341	849102..849665	849102	849665	+	0.688	187	-	0	-	hypothetical_protein	Not_in_COGs_genes:	-
BPSL0812	1.929	941844..942479	941844	942479	-	0.668	211	bpeR	0	-	TetR_family_regulatory_protein	Transcription_genes:	AbR
BPSL0814	1.069	942889..944151	942889	944151	+	0.699	420	bpeA	0	-	putative_RND_family_acriflavine_resistance_protein_A_precursor	Cell_wall/membrane_biogenesis_genes:	AcrAB_OprM_multi_drug_efflux_pump_(along_w_L0815_&_L0816)_which_in_Ec_confers_res_to_Tet,_Cm,_Ap,_naladixic_acid_&_rifampin_(H)
BPSL0816	1.232	947371..948915	947371	948915	+	0.713	514	oprB	0	-	outer_membrane_efflux_protein	Intracellular_trafficking_and_secretion_genes:	AcrAB_OprM_multi_drug_efflux_pump_(along_w_L0814_&_L0815)_which_in_Ec_confers_res_to_Tet,_Cm,_Ap,_naladixic_acid_&_rifampin_(H)
BPSL0884	1.309	1025818..1026345	1025818	1026345	+	0.703	175	-	0	-	hypothetical_protein	Function_unknown_genes:	-
BPSL0929	1.059	1082214..1082486	1082214	1082486	-	0.586	90	-	0	-	hypothetical_protein	Not_in_COGs_genes:	-
BPSL1035	2.35	1205046..1205744	1205046	1205744	-	0.684	232	-	0	-	hypothetical_protein	Not_in_COGs_genes:	-
BPSL1036	1.035	1205833..1206558	1205833	1206558	+	0.696	241	-	0	-	putative_two-component_system,_response_regulator	Signal_transduction_mechanisms_genes:	-
BPSL1053	2.323	1221524..1221904	1221524	1221904	-	0.724	126	-	0	-	putative_lipoprotein	Not_in_COGs_genes:	-
BPSL1185	1.007	1368695..1370602	1368695	1370602	-	0.713	635	-	0	-	hypothetical_protein	Cell_wall/membrane_biogenesis_genes:	-
BPSL1203	1.012	1387935..1388570	1387935	1388570	-	0.717	211	-	0	-	putative_carbonic_anhydrase	Inorganic_ion_transport_and_metabolism_genes:	-
BPSL1288	3.628	1501151..1501375	1501151	1501375	-	0.667	74	-	0	-	putative_lipoprotein	Not_in_COGs_genes:	-
BPSL1289	4.942	1501627..1501839	1501627	1501839	-	0.676	70	osmB	0	-	osmotically_inducible_lipoprotein_B_precursor	Not_in_COGs_genes:	-
BPSL1323	1.113	1545147..1545584	1545147	1545584	-	0.653	145	-	0	-	putative_heat_shock_protein	Posttranslational_modification,_protein_turnover,_chaperones_genes:	-
BPSL1444	1.653	1680141..1681205	1680141	1681205	+	0.66	354	-	0	-	putative_sugar_transferase	Cell_wall/membrane_biogenesis_genes:	-
BPSL1547	1.729	1792856..1795330	1792856	1795330	+	0.699	824	-	0	-	hypothetical_protein	Cell_wall/membrane_biogenesis_genes:	-
BPSL1566	1.336	1817818..1819722	1817818	1819722	-	0.745	634	-	0	-	putative_outer_membrane_lipoprotein	Intracellular_trafficking_and_secretion_genes:	-
BPSL1567	1.255	1819725..1822895	1819725	1822895	-	0.686	1056	-	0	-	putative_drug-resistance_cell_envelope-related_protein	Defense_mechanisms_genes:	-
BPSL1568	1.509	1822892..1824007	1822892	1824007	-	0.733	371	-	0	-	putative_lipoprotein	Cell_wall/membrane_biogenesis_genes:	-
BPSL1569	2.021	1824198..1824836	1824198	1824836	+	0.66	212	-	0	-	putative_TetR-family_regulatory_protein	Transcription_genes:	-
BPSL1583	2.103	1839642..1840157	1839642	1840157	-	0.692	171	-	0	-	hypothetical_protein	Not_in_COGs_genes:	-
BPSL1595	2.37	1848607..1849047	1848607	1849047	+	0.698	146	-	0	-	putative_lipoprotein	Not_in_COGs_genes:	-
BPSL1643	2.025	1906033..1906620	1906033	1906620	+	0.633	195	-	1	GI_8_(L1637_-_1709)_is_a_miscellaneous_island_that_contains_transport_prot,_hemolysin-related_protein,_amine_catabolism,_various_regulators,_and_a_YadA-like_exported_protein_(no_integrases)	hypothetical_protein	Not_in_COGs_genes:	-
BPSL1711	1.187	1996808..1998529	1996808	1998529	-	0.656	573	-	0	-	putative_carbamoyl_transferase	Posttranslational_modification,_protein_turnover,_chaperones_genes:	S'dary_Metab
BPSL1713	1.399	2017441..2018013	2017441	2018013	-	0.679	190	-	0	-	putative_acetyltransferase	Translation_genes:	S'dary_Metab
BPSL1714	1.201	2018070..2019230	2018070	2019230	-	0.716	386	-	0	-	putative_threonine_aldolase	Amino_acid_transport_and_metabolism_genes:	S'dary_Metab
BPSL1715	1.314	2019273..2021957	2019273	2021957	-	0.733	894	-	0	-	argininosuccinate_lyase	Lipid_transport_and_metabolism_genes:	S'dary_Metab
BPSL1716	1.379	2022010..2023125	2022010	2023125	-	0.709	371	-	0	-	putative_cysteine_synthase	Amino_acid_transport_and_metabolism_genes:	S'dary_Metab
BPSL1717	1.185	2023134..2023775	2023134	2023775	-	0.712	213	-	0	-	hypothetical_protein	Not_in_COGs_genes:	S'dary_Metab
BPSL1718	1.255	2023772..2025004	2023772	2025004	-	0.642	410	-	0	-	hypothetical_protein	General_function_prediction_only_genes:	S'dary_Metab
BPSL1719	1.302	2025058..2025975	2025058	2025975	-	0.67	305	-	0	-	putative_kinase	Secondary_metabolites_biosynthesis,_transport_and_catabolism_genes:	S'dary_Metab
BPSL1720	1.404	2025972..2027372	2025972	2027372	-	0.685	466	-	0	-	putative_argininosuccinate_lyase	Amino_acid_transport_and_metabolism_genes:	S'dary_Metab
BPSL1721	1.593	2027369..2028583	2027369	2028583	-	0.662	404	-	0	-	putative_argininosuccinate_synthase	Amino_acid_transport_and_metabolism_genes:	S'dary_Metab
BPSL1722	1.203	2028624..2029442	2028624	2029442	-	0.619	272	-	0	-	putative_formyl_transferase	Translation_genes:	S'dary_Metab
BPSL1723	1.205	2029498..2030598	2029498	2030598	-	0.604	366	-	0	-	hypothetical_protein	General_function_prediction_only_genes:	S'dary_Metab
BPSL1725	1.179	2031680..2032564	2031680	2032564	-	0.597	294	-	0	-	hypothetical_protein	Not_in_COGs_genes:	S'dary_Metab
BPSL1726	1.696	2032551..2032775	2032551	2032775	-	0.573	74	-	0	-	hypothetical_protein	Function_unknown_genes:	S'dary_Metab
BPSL1741	1.038	2053356..2053688	2053356	2053688	+	0.619	110	-	0	-	hypothetical_protein	Not_in_COGs_genes:	-
BPSL1795	1.433	2135014..2135730	2135014	2135730	+	0.664	238	-	0	-	hypothetical_protein	Not_in_COGs_genes:	-
BPSL1796	1.126	2135807..2137408	2135807	2137408	+	0.708	533	-	0	-	hypothetical_protein	Amino_acid_transport_and_metabolism_genes:	-
BPSL1804	1.022	2150966..2152165	2150966	2152165	-	0.739	399	amrA	0	-	multidrug_efflux_system_putative_membrane_fusion_protein	Cell_wall/membrane_biogenesis_genes:	AbR
BPSL1805	1.183	2152309..2152980	2152309	2152980	+	0.704	223	amrR	0	-	TetR_family_regulatory_protein	Transcription_genes:	AbR
BPSL1840	1.173	2194373..2195020	2194373	2195020	+	0.688	215	lexA	0	-	LexA_repressor	Signal_transduction_mechanisms_genes:	-
BPSL1843	1.151	2196592..2197083	2196592	2197083	-	0.636	163	-	0	-	putative_stress-related_protein	Signal_transduction_mechanisms_genes:	-
BPSL1876	1.074	2232808..2234328	2232808	2234328	+	0.683	506	-	0	-	putative_phospholipase	Cell_wall/membrane_biogenesis_genes:	-
BPSL1885	3.133	2245609..2245881	2245609	2245881	-	0.685	90	-	0	-	hypothetical_protein	Not_in_COGs_genes:	-
BPSL1912	1.839	2278669..2279166	2278669	2279166	+	0.661	165	-	0	-	putative_transcriptional_regulatory_protein	Transcription_genes:	-
BPSL1913	1.578	2279266..2280762	2279266	2280762	+	0.702	498	-	0	-	hypothetical_protein	Intracellular_trafficking_and_secretion_genes:	-
BPSL1914	1.555	2280830..2282065	2280830	2282065	+	0.68	411	emrA	0	-	putative_multidrug_resistance_protein_A	Defense_mechanisms_genes:	-
BPSL1915	1.539	2282088..2283647	2282088	2283647	+	0.671	519	emrB	0	-	putative_multidrug_resistance_protein_B	General_function_prediction_only_genes:	-
BPSL1925	3.153	2296086..2296310	2296086	2296310	+	0.702	74	-	0	-	hypothetical_protein	Not_in_COGs_genes:	-
BPSL2011	2.619	2400341..2400547	2400341	2400547	-	0.749	68	-	0	-	putative_osmosis-related_lipoprotein	Not_in_COGs_genes:	-
BPSL2036	1.562	2432049..2432318	2432049	2432318	-	0.685	89	-	0	-	hypothetical_protein	Not_in_COGs_genes:	-
BPSL2055	1.027	2459672..2460508	2459672	2460508	-	0.706	278	-	0	-	hypothetical_protein	Lipid_transport_and_metabolism_genes:	-
BPSL2088	1.005	2508020..2508742	2508020	2508742	+	0.571	240	-	0	-	hypothetical_protein	Not_in_COGs_genes:	-
BPSL2177	2.218	2614525..2614857	2614525	2614857	-	0.658	110	-	0	-	hypothetical_protein	Not_in_COGs_genes:	-
BPSL2205	2.278	2648146..2648499	2648146	2648499	-	0.726	117	-	0	-	hypothetical_protein	Not_in_COGs_genes:	-
BPSL2211	1.329	2654721..2655287	2654721	2655287	+	0.679	188	-	0	-	putative_TetR-family_regulatory_protein	Transcription_genes:	-
BPSL2212	1.212	2655361..2656179	2655361	2656179	-	0.695	272	map2	0	-	methionine_aminopeptidase_2	Translation_genes:	-
BPSL2213	1.285	2656179..2656403	2656179	2656403	-	0.649	74	-	0	-	hypothetical_protein	Not_in_COGs_genes:	-
BPSL2214	1.702	2656629..2659325	2656629	2659325	-	0.708	898	-	0	-	argininosuccinate_lyase	Lipid_transport_and_metabolism_genes:	S'dary_Metab
BPSL2215	1.498	2659405..2660469	2659405	2660469	-	0.685	354	-	0	-	putative_cysteine_synthesis-related_protein	Amino_acid_transport_and_metabolism_genes:	S'dary_Metab
BPSL2216	1.352	2660474..2661673	2660474	2661673	-	0.687	399	-	0	-	hypothetical_protein	Secondary_metabolites_biosynthesis,_transport_and_catabolism_genes:	S'dary_Metab
BPSL2217	1.069	2661696..2662661	2661696	2662661	-	0.687	321	-	0	-	sulfate_adenylyltransferase_subunit_2	Coenzyme_transport_and_metabolism_genes:	S'dary_Metab
BPSL2218	1.715	2662817..2663635	2662817	2663635	-	0.668	272	-	0	-	hypothetical_protein	Cell_wall/membrane_biogenesis_genes:	S'dary_Metab
BPSL2219	1.715	2663718..2664812	2663718	2664812	-	0.673	364	-	0	-	phosphoserine_aminotransferase	Coenzyme_transport_and_metabolism_genes:	S'dary_Metab
BPSL2220	1.867	2664853..2665980	2664853	2665980	-	0.658	375	-	0	-	hypothetical_protein	Lipid_transport_and_metabolism_genes:	S'dary_Metab
BPSL2221	1.637	2666032..2667186	2666032	2667186	-	0.73	384	-	0	-	hypothetical_protein	Not_in_COGs_genes:	S'dary_Metab
BPSL2222	1.718	2667189..2668100	2667189	2668100	-	0.719	303	-	0	-	putative_transketolase	Carbohydrate_transport_and_metabolism_genes:	S'dary_Metab
BPSL2223	1.785	2668097..2668936	2668097	2668936	-	0.708	279	-	0	-	putative_transketolase	Carbohydrate_transport_and_metabolism_genes:	S'dary_Metab
BPSL2224	1.871	2668941..2669975	2668941	2669975	-	0.737	344	-	0	-	hypothetical_protein	Not_in_COGs_genes:	S'dary_Metab
BPSL2225	2.101	2670023..2670802	2670023	2670802	-	0.662	259	-	0	-	hypothetical_protein	Not_in_COGs_genes:	S'dary_Metab
BPSL2226	1.986	2670822..2671670	2670822	2671670	-	0.677	282	-	0	-	hypothetical_protein	General_function_prediction_only_genes:	S'dary_Metab
BPSL2227	2.014	2671740..2672618	2671740	2672618	-	0.694	292	-	0	-	putative_sulfur_metabolism-related_protein	Secondary_metabolites_biosynthesis,_transport_and_catabolism_genes:	S'dary_Metab
BPSL2228	1.781	2672623..2673420	2672623	2673420	-	0.679	265	-	0	-	hypothetical_protein	Not_in_COGs_genes:	S'dary_Metab
BPSL2229	1.864	2673417..2682440	2673417	2682440	-	0.72	3007	-	0	-	putative_siderophore_non-ribosomal_peptide_synthase	Secondary_metabolites_biosynthesis,_transport_and_catabolism_genes:	S'dary_Metab
BPSL2230	1.712	2682440..2683840	2682440	2683840	-	0.722	466	-	0	-	hypothetical_protein	Function_unknown_genes:	S'dary_Metab
BPSL2231	1.405	2684134..2685435	2684134	2685435	-	0.723	433	-	0	-	hypothetical_protein	General_function_prediction_only_genes:	S'dary_Metab
BPSL2232	1.373	2685503..2687395	2685503	2687395	-	0.728	630	-	0	-	putative_non-ribosomal_peptide_synthase	Secondary_metabolites_biosynthesis,_transport_and_catabolism_genes:	S'dary_Metab
BPSL2233	1.465	2687392..2688891	2687392	2688891	-	0.727	499	-	0	-	putative_adenylylsulfate_kinase	Inorganic_ion_transport_and_metabolism_genes:	S'dary_Metab
BPSL2235	1.089	2691571..2694717	2691571	2694717	+	0.678	1048	-	0	-	putative_AcrB/AcrD/AcrF_family_membrane_protein	Defense_mechanisms_genes:	AbR
BPSL2282	3.629	2750912..2751637	2750912	2751637	+	0.72	241	-	0	-	hypothetical_protein	Not_in_COGs_genes:	-
BPSL2292	2.486	2758684..2758944	2758684	2758944	-	0.694	86	-	0	-	hypothetical_protein	Not_in_COGs_genes:	-
BPSL2332	1.048	2819230..2820102	2819230	2820102	-	0.507	290	-	0	-	hypothetical_protein	Translation_genes:	-
BPSL2333	1.307	2820136..2820387	2820136	2820387	-	0.544	83	-	0	-	hypothetical_protein	General_function_prediction_only_genes:	-
BPSL2334	2.118	2820398..2820856	2820398	2820856	-	0.612	152	-	0	-	hypothetical_protein	Not_in_COGs_genes:	-
BPSL2366	1.007	2859237..2860682	2859237	2860682	-	0.66	481	-	0	-	coproporphyrinogen_III_oxidase	Coenzyme_transport_and_metabolism_genes:	-
BPSL2486	1.077	2999302..2999985	2999302	2999985	-	0.694	227	-	0	-	hypothetical_protein	General_function_prediction_only_genes:	-
BPSL2584	1.043	3105139..3105351	3105139	3105351	-	0.578	70	-	1	GI_9_(L2568_-_86)_is_prophage-like_(cont's_1_integrase)	hypothetical_protein	Not_in_COGs_genes:	-
BPSL2585	1.47	3105344..3105631	3105344	3105631	-	0.587	95	-	1	GI_9_(L2568_-_86)_is_prophage-like_(cont's_1_integrase)	hypothetical_protein	Not_in_COGs_genes:	-
BPSL2586	1.186	3105703..3106971	3105703	3106971	-	0.651	422	-	1	GI_9_(L2568_-_86)_is_prophage-like_(cont's_1_integrase)	putative_phage_integrase	Replication,_recombination_and_repair_genes:	-
BPSL2634	2.945	3158311..3158604	3158311	3158604	-	0.708	97	-	0	-	hypothetical_protein	Not_in_COGs_genes:	-
BPSL2700	1.988	3229267..3229701	3229267	3229701	-	0.644	144	-	0	-	hypothetical_protein	Transcription_genes:	-
BPSL2704	1.042	3233125..3234030	3233125	3234030	-	0.647	301	-	0	-	putative_OmpW-family_exported_protein	Cell_wall/membrane_biogenesis_genes:	-
BPSL2741	1.109	3283427..3283657	3283427	3283657	-	0.701	76	-	0	-	hypothetical_protein	Not_in_COGs_genes:	-
BPSL2743	1.313	3285381..3286337	3285381	3286337	-	0.674	318	-	0	-	putative_oxidoreductase	General_function_prediction_only_genes:	-
BPSL2948	1.146	3519305..3520240	3519305	3520240	-	0.687	311	cynR	0	-	cyn_operon_transcriptional_activator_(LysR-family)	Transcription_genes:	-
BPSL3056	2.044	3645743..3646339	3645743	3646339	-	0.67	198	acpD	0	-	acyl_carrier_protein_phosphodiesterase	Lipid_transport_and_metabolism_genes:	-
BPSL3060	3.073	3650742..3650870	3650742	3650870	+	0.589	42	-	0	-	putative_lipoprotein	Not_in_COGs_genes:	-
BPSL3090	1.501	3688531..3688800	3688531	3688800	+	0.641	89	-	0	-	hypothetical_protein	Not_in_COGs_genes:	-
BPSL3091	1.529	3688903..3689133	3688903	3689133	+	0.641	76	-	0	-	hypothetical_protein	Not_in_COGs_genes:	-
BPSL3239	2.023	3845771..3846868	3845771	3846868	+	0.631	365	-	0	-	4-hydroxyphenylpyruvate_dioxygenase	General_function_prediction_only_genes:	-
BPSL3240	2.25	3847104..3847301	3847104	3847301	-	0.677	65	-	0	-	putative_outer_membrane_protein	Not_in_COGs_genes:	-
BPSL3250	1.731	3862424..3863362	3862424	3863362	-	0.721	312	-	0	-	putative_LysR-family_transcriptional_regulator	Transcription_genes:	-
BPSL3312	1.653	3931267..3932331	3931267	3932331	+	0.654	354	-	0	-	putative_glycosyltransferase	Cell_wall/membrane_biogenesis_genes:	-
BPSL3344	1.276	3966797..3967651	3966797	3967651	-	0.553	284	-	1	GI_12_(L3342_-_53)_is_prophage-like_(cont'_1_integrase)	putative_bacteriophage_integrase	Replication,_recombination_and_repair_genes:	-
BPSL3345	1.9	3967732..3968511	3967732	3968511	-	0.622	259	-	1	GI_12_(L3342_-_53)_is_prophage-like_(cont'_1_integrase)	putative_bacteriophage-related_protein	Not_in_COGs_genes:	-
BPSL3346	2.44	3968968..3969459	3968968	3969459	-	0.569	163	-	1	GI_12_(L3342_-_53)_is_prophage-like_(cont'_1_integrase)	hypothetical_protein	Not_in_COGs_genes:	-
BPSL3351	1.032	3974401..3974607	3974401	3974607	-	0.652	68	-	1	GI_12_(L3342_-_53)_is_prophage-like_(cont'_1_integrase)	putative_bacteriophage_coat_protein	Not_in_COGs_genes:	-
BPSL3378	2.144	4008608..4011118	4008608	4011118	-	0.72	836	-	0	-	putative_heavy_metal_resistance_membrane_ATPase	Inorganic_ion_transport_and_metabolism_genes:	-
BPSL3380	1.563	4011732..4012373	4011732	4012373	+	0.673	213	-	0	-	putative_PadR_transcriptional_regulator	Transcription_genes:	-
BPSL3386	1.07	4017014..4018654	4017014	4018654	+	0.711	546	-	0	-	putative_acyl-CoA_dehydrogenase	Lipid_transport_and_metabolism_genes:	-
BPSL3393	1.135	4031110..4031424	4031110	4031424	-	0.692	104	-	0	-	hypothetical_protein	General_function_prediction_only_genes:	-
BPSL3416	1.496	4056656..4057852	4056656	4057852	-	0.638	398	-	0	-	putative_branched-chain_amino_acid_ABC_transporter_periplasmic_substrate_binding_protein	Amino_acid_transport_and_metabolism_genes:	-
BPSLs03	1.004	1520774..1520889	11028	11945	-	67	-	-	0	-	Group_I_catalytic_intron_as_predicted_by_Rfam_(RF00028),_score_33.76	Not_in_COGs_genes:	-
BPSLs07	1.187	3753386..3753517	15050	16222	-	65.5	-	-	0	-	TPP_riboswitch_(THI_element)_as_predicted_by_Rfam_(RF00059),_score_44.01	Not_in_COGs_genes:	-
BPSLt03	1.175	575128..575204	18316	18912	-	66.7	-	-	0	-	tRNA_Gln_anticodon_TTG,_Cove_score_75.81	Not_in_COGs_genes:	-
BPSLt04	1.124	898612..898688	18935	19228	-	68.5	-	-	0	-	tRNA_Met_anticodon_CAT,_Cove_score_88.36	Not_in_COGs_genes:	-
BPSLt05	1.388	1112294..1112378	19937	20764	-	68.5	-	-	0	-	tRNA_Leu_anticodon_CAA,_Cove_score_75.09	Not_in_COGs_genes:	-
BPSLt16	1.214	2230084..2230170	31219	31686	+	62.6	-	-	0	-	tRNA_Leu_anticodon_CAG,_Cove_score_69.58	Not_in_COGs_genes:	-
BPSLt19	1.117	2316919..2316995	34692	35642	-	69.5	-	-	0	-	tRNA_Val_anticodon_GAC,_Cove_score_91.08	Not_in_COGs_genes:	-
BPSLt36	1.263	3089788..3089864	50835	51263	+	67.1	-	-	0	-	tRNA_Arg_anticodon_ACG,_Cove_score_87.10	Not_in_COGs_genes:	-
BPSLt41	1.197	3583348..3583424	55704	56372	+	70.2	-	-	0	-	tRNA_Pro_anticodon_CGG,_Cove_score_81.43	Not_in_COGs_genes:	-
BPSLt44	1.09	3724860..3724935	64719	64991	-	61.3	-	-	0	-	tRNA_Thr_anticodon_TGT,_Cove_score_81.30	Not_in_COGs_genes:	-
BPSS0001	1.509	1..1188	1	1188	+	0.624	395	-	0	-	hypothetical_protein	Replication,_recombination_and_repair_genes:	-
BPSS0002	1.204	1282..2325	1282	2325	-	0.645	347	-	0	-	integrase	Replication,_recombination_and_repair_genes:	-
BPSS0003	1.157	2471..2917	2471	2917	-	0.651	148	-	0	-	hypothetical_protein	Not_in_COGs_genes:	-
BPSS0008	1.943	7043..7660	7043	7660	+	0.706	205	-	0	-	TetR-family_regulatory_protein	Transcription_genes:	-
BPSS0022	1.924	20804..21508	20804	21508	-	0.685	234	-	0	-	PadR-like_family_regulatory_protein	Transcription_genes:	-
BPSS0075	1.4	84913..85833	84913	85833	+	0.547	306	-	0	-	ABC_transport_system,_membrane_protein	Amino_acid_transport_and_metabolism_genes:	-
BPSS0076	1.095	85817..86671	85817	86671	+	0.564	284	-	0	-	ABC_transport_system,_membrane_protein	Amino_acid_transport_and_metabolism_genes:	-
BPSS0140	1.138	180870..181817	180870	181817	-	0.659	315	-	0	-	sugar_ABC_transport_system,_lipoprotein	Carbohydrate_transport_and_metabolism_genes:	-
BPSS0152	1.956	198951..199391	198951	199391	+	0.76	146	-	0	-	hypothetical_protein	Not_in_COGs_genes:	-
BPSS0187	1.266	251662..252555	251662	252555	-	0.709	297	-	0	-	LysR-family_transcriptional_regulator	Transcription_genes:	-
BPSS0254	1.447	341809..342303	341809	342303	-	0.693	164	-	0	-	ribose_5-phosphate_isomerase	Carbohydrate_transport_and_metabolism_genes:	-
BPSS0256	1.168	344068..345045	344068	345045	+	0.698	325	rbsC	0	-	ABC_ribose_transport_system,_permease_protein	Carbohydrate_transport_and_metabolism_genes:	-
BPSS0257	1.19	345077..346105	345077	346105	+	0.671	342	-	0	-	ribose_ABC_transport_system,_substrate-binding_exported_protein	Carbohydrate_transport_and_metabolism_genes:	-
BPSS0259	1.74	346953..348089	346953	348089	+	0.684	378	-	0	-	dehydrogenase	General_function_prediction_only_genes:	-
BPSS0260	1.62	348094..349098	348094	349098	+	0.688	334	-	0	-	kinase	Carbohydrate_transport_and_metabolism_genes:	-
BPSS0261	1.126	349095..349754	349095	349754	+	0.715	219	-	0	-	kinase	Carbohydrate_transport_and_metabolism_genes:	-
BPSS0322	1.066	449545..450993	449545	450993	+	0.69	482	-	0	-	iron-sulfur_binding_protein	Energy_production_and_conversion_genes:	-
BPSS0323	1.003	450990..451715	450990	451715	+	0.74	241	-	0	-	hypothetical_protein	Function_unknown_genes:	-
BPSS0325	1.563	454103..454540	454103	454540	+	0.674	145	-	0	-	hypothetical_protein	Function_unknown_genes:	-
BPSS0337	1.128	468818..469087	468818	469087	-	0.674	89	-	0	-	hypothetical_protein	Not_in_COGs_genes:	-
BPSS0364	1.925	504313..505185	504313	505185	-	0.683	290	-	0	-	chromosome_condensation_protein	General_function_prediction_only_genes:	-
BPSS0390	1.046	535977..536156	535977	536156	+	0.533	59	-	1	GI_13_(S0378_-_91A)_is_prophage-like_(cont's_1_integrase)	hypothetical_protein	Cell_motility_genes:	-
BPSS0391A	1.285	537046..537543	537046	537543	-	0.526	165	-	1	GI_13_(S0378_-_91A)_is_prophage-like_(cont's_1_integrase)	hypothetical_protein	Not_in_COGs_genes:	-
BPSS0394	2.307	539214..539498	539214	539498	-	0.618	94	-	0	-	hypothetical_protein	Function_unknown_genes:	-
BPSS0395	1.654	539482..539703	539482	539703	-	0.586	73	-	0	-	hypothetical_protein	Function_unknown_genes:	-
BPSS0518	1.046	705288..705815	705288	705815	+	0.623	175	-	0	-	hypothetical_protein	Function_unknown_genes:	Type_VI_Sec_Sys_(4_of_6;_Shalom_Microbiology_07);_tss-4_=_S0515-S0533
BPSS0571	1.218	777815..778123	777815	778123	-	0.693	102	-	0	-	hypothetical_protein	Not_in_COGs_genes:	-
BPSS0613	1.905	836572..837459	836572	837459	-	0.677	295	-	0	-	hypothetical_protein	Amino_acid_transport_and_metabolism_genes:	-
BPSS0646	1.265	879145..879471	879145	879471	-	0.636	108	-	0	-	hypothetical_protein	Not_in_COGs_genes:	-
BPSS0649	1.002	881655..882119	881655	882119	+	0.684	154	-	0	-	hypothetical_protein	Not_in_COGs_genes:	-
BPSS0687	1.329	928660..929988	928660	929988	-	0.703	442	-	0	-	sensor_kinase_protein	Signal_transduction_mechanisms_genes:	-
BPSS0688	1.841	929989..930711	929989	930711	-	0.69	240	-	0	-	response_regulator_protein	Signal_transduction_mechanisms_genes:	-
BPSS0689	3.26	930919..931698	930919	931698	+	0.672	259	-	0	-	hypothetical_protein	Cell_wall/membrane_biogenesis_genes:	-
BPSS0690	2.039	931722..932909	931722	932909	+	0.726	395	-	0	-	hypothetical_protein	Carbohydrate_transport_and_metabolism_genes:	-
BPSS0731	1.652	980533..982194	980533	982194	+	0.699	553	-	0	-	acyl-CoA_synthase	Secondary_metabolites_biosynthesis,_transport_and_catabolism_genes:	-
BPSS0748	1.149	1006475..1006846	1006475	1006846	-	0.675	123	-	0	-	hypothetical_protein	Function_unknown_genes:	-
BPSS0762	1.051	1023400..1024737	1023400	1024737	-	0.706	445	-	0	-	transporter_protein	General_function_prediction_only_genes:	-
BPSS0818	1.122	1102008..1102562	1102008	1102562	+	0.568	184	-	0	-	hypothetical_protein	General_function_prediction_only_genes:	-
BPSS0828	1.525	1115663..1116001	1115663	1116001	-	0.673	112	-	0	-	hypothetical_protein	Not_in_COGs_genes:	-
BPSS0837	1.181	1123382..1124221	1123382	1124221	-	0.726	279	-	0	-	hypothetical_protein	Signal_transduction_mechanisms_genes:	-
BPSS0839	1.125	1124884..1125723	1124884	1125723	-	0.7	279	-	0	-	hypothetical_protein	Signal_transduction_mechanisms_genes:	-
BPSS0845a	1.237	1134960..1135202	1134960	1135202	-	0.58	80	msr0960	0	-	DNA-binding_protein	Transcription_genes:	-
BPSS0945	1.459	1247073..1248020	1247073	1248020	+	0.737	315	-	0	-	subfamily_M23B_unassigned_peptidase	Cell_wall/membrane_biogenesis_genes:	-
BPSS0962	1.027	1270105..1273500	1270105	1273500	+	0.716	1131	-	0	-	extracellular_serine_protease_precursor	Function_unknown_genes:	-
BPSS1044	1.485	1424167..1424307	1424167	1424307	-	0.645	46	-	0	-	bacteriophage_protein	Not_in_COGs_genes:	-
BPSS1101	1.257	1478991..1479470	1478991	1479470	-	0.71	159	-	0	-	hypothetical_protein	Not_in_COGs_genes:	-
BPSS1117	1.14	1498963..1499634	1498963	1499634	-	0.701	223	-	0	-	hypothetical_protein	Transcription_genes:	-
BPSS1118	1.076	1499785..1500882	1499785	1500882	+	0.724	365	-	0	-	HlyD_family_protein	Cell_wall/membrane_biogenesis_genes:	-
BPSS1120	1.291	1504124..1505662	1504124	1505662	+	0.717	512	-	0	-	outer_membrane_efflux_protein	Intracellular_trafficking_and_secretion_genes:	-
BPSS1141	1.439	1527667..1528083	1527667	1528083	-	0.691	138	-	0	-	hypothetical_protein	Not_in_COGs_genes:	-
BPSS1149	1.52	1537182..1537679	1537182	1537679	+	0.695	165	-	0	-	hypothetical_protein	Cell_wall/membrane_biogenesis_genes:	-
BPSS1152	1.701	1538955..1539173	1538955	1539173	+	0.658	72	-	0	-	CopG_family_protein	Not_in_COGs_genes:	-
BPSS1153	1.128	1539214..1539540	1539214	1539540	+	0.749	108	-	0	-	hypothetical_protein	Not_in_COGs_genes:	-
BPSS1162	2.483	1552463..1552873	1552463	1552873	+	0.689	136	-	0	-	response_regulator_receiver_domain_protein	Signal_transduction_mechanisms_genes:	-
BPSS1163	1.107	1552886..1553665	1552886	1553665	+	0.662	259	-	0	-	fumarate_and_nitrate_reduction_family_regulatory_protein	Signal_transduction_mechanisms_genes:	-
BPSS1165	1.914	1556400..1557245	1556400	1557245	+	0.603	281	-	0	-	alpha-ketoglutarate-dependent_taurine_dioxygenase	Secondary_metabolites_biosynthesis,_transport_and_catabolism_genes:	-
BPSS1166	1.199	1557496..1558746	1557496	1558746	-	0.691	416	-	0	-	transport/efflux_protein	General_function_prediction_only_genes:	S'dary_Metab
BPSS1167	1.457	1558802..1559686	1558802	1559686	-	0.728	294	-	0	-	thioesterase	Secondary_metabolites_biosynthesis,_transport_and_catabolism_genes:	S'dary_Metab
BPSS1169	1.525	1560517..1562109	1560517	1562109	-	0.677	530	-	0	-	hypothetical_protein	General_function_prediction_only_genes:	S'dary_Metab
BPSS1170	1.52	1562122..1564590	1562122	1564590	-	0.732	822	-	0	-	non-ribosomal_peptide_synthase/polyketide_synthase	Secondary_metabolites_biosynthesis,_transport_and_catabolism_genes:	S'dary_Metab
BPSS1171	1.532	1564571..1568047	1564571	1568047	-	0.702	1158	-	0	-	non-ribosomal_peptide_synthase/polyketide_synthase	Secondary_metabolites_biosynthesis,_transport_and_catabolism_genes:	S'dary_Metab
BPSS1172	1.506	1568087..1572076	1568087	1572076	-	0.695	1329	-	0	-	non-ribosomal_peptide_synthase/polyketide_synthase	Secondary_metabolites_biosynthesis,_transport_and_catabolism_genes:	S'dary_Metab
BPSS1173	1.49	1572069..1576661	1572069	1576661	-	0.711	1530	-	0	-	non-ribosomal_peptide/polyketide_synthase_protein	Secondary_metabolites_biosynthesis,_transport_and_catabolism_genes:	S'dary_Metab
BPSS1174	1.317	1576669..1581285	1576669	1581285	-	0.693	1538	-	0	-	non-ribosomal_peptide/polyketide_synthase	Secondary_metabolites_biosynthesis,_transport_and_catabolism_genes:	S'dary_Metab
BPSS1175	1.214	1581480..1583549	1581480	1583549	+	0.657	689	-	0	-	oligopeptidase_A	Amino_acid_transport_and_metabolism_genes:	-
BPSS1177	1.276	1584931..1585788	1584931	1585788	-	0.682	285	-	0	-	hypothetical_protein	General_function_prediction_only_genes:	-
BPSS1178	1.372	1585839..1587188	1585839	1587188	-	0.697	449	-	0	-	transmembrane_antiporter_Na+_or_K+/H+_exchanger	Inorganic_ion_transport_and_metabolism_genes:	-
BPSS1180	2.272	1588194..1588814	1588194	1588814	+	0.639	206	-	0	-	N-acylhomoserine_lactone_synthase	Secondary_metabolites_biosynthesis,_transport_and_catabolism_genes:	-
BPSS1181	2.091	1588883..1590400	1588883	1590400	+	0.706	505	-	0	-	surfactin/non-ribosomally_encoded_peptide/polyketide_synthase	Secondary_metabolites_biosynthesis,_transport_and_catabolism_genes:	S'dary_Metab
BPSS1182	2.438	1590397..1590636	1590397	1590636	+	0.617	79	-	0	-	acyl_carrier_protein	Secondary_metabolites_biosynthesis,_transport_and_catabolism_genes:	S'dary_Metab
BPSS1183	2.343	1590782..1591705	1590782	1591705	+	0.633	307	-	0	-	non-ribosomally_encoded_peptide/polyketide_synthase	Not_in_COGs_genes:	S'dary_Metab
BPSS1184	1.725	1591796..1592092	1591796	1592092	+	0.734	98	-	0	-	hypothetical_protein	Not_in_COGs_genes:	S'dary_Metab
BPSS1185	1.59	1592293..1592933	1699715	1700722	+	72.7	-	-	0	-	Gene_remnant._Similar_to_the_C-terminal_region_of_Escherichia_coli_shikimate_transporter_ShiA_SWALL:SHIA_ECOLI_(SWALL:P76350)_(438_aa)_fasta_scores:_E():_3.2e-20,_40.65%_id_in_214_aa._CDS_contains_at_least_two_frameshift_mutations	Not_in_COGs_genes:	S'dary_Metab
BPSS1185a	1.384	1592930..1593055	1592930	1593055	+	0.619	41	-	0	-	hypothetical_protein	Not_in_COGs_genes:	S'dary_Metab
BPSS1286	1.305	1757583..1757801	1757583	1757801	-	0.621	72	-	0	-	hypothetical_protein	Not_in_COGs_genes:	-
BPSS1286a	1.691	1758015..1758188	1758015	1758188	-	0.632	57	-	0	-	hypothetical_protein	Not_in_COGs_genes:	-
BPSS1328	1.313	1818003..1818728	1818003	1818728	+	0.709	241	-	0	-	GntR-family_transcriptional_regulator	Transcription_genes:	-
BPSS1334	1.804	1826391..1826663	1826391	1826663	+	0.692	90	-	0	-	hypothetical_protein	Not_in_COGs_genes:	-
BPSS1336	1.638	1827569..1828078	1827569	1828078	-	0.653	169	-	0	-	acetyltransferase_protein	General_function_prediction_only_genes:	-
BPSS1337	1.804	1828173..1828595	1828173	1828595	-	0.683	140	-	0	-	hypothetical_protein	General_function_prediction_only_genes:	-
BPSS1338	1.71	1828597..1829031	1828597	1829031	-	0.731	144	-	0	-	hypothetical_protein	General_function_prediction_only_genes:	-
BPSS1339	3.343	1829021..1829368	1829021	1829368	-	0.641	115	-	0	-	ArsR_family_regulatory_protein	Transcription_genes:	-
BPSS1340	1.154	1829882..1830415	1829882	1830415	+	0.685	177	-	0	-	transmembrane_cytochrome_b561	Energy_production_and_conversion_genes:	-
BPSS1430	2.165	1945122..1945457	1945122	1945457	+	0.667	111	-	0	-	ArsR_family_regulatory_protein	Transcription_genes:	-
BPSS1431	1.28	1945454..1945933	1945454	1945933	+	0.706	159	-	0	-	hypothetical_protein	Amino_acid_transport_and_metabolism_genes:	-
BPSS1456	1.039	1986772..1987392	1986772	1987392	+	0.75	206	-	0	-	hypothetical_protein	Not_in_COGs_genes:	-
BPSS1460	1.38	1991964..1993325	1991964	1993325	-	0.751	453	-	0	-	two-component_sensor_kinase	Signal_transduction_mechanisms_genes:	-
BPSS1461	1.632	1993328..1993987	1993328	1993987	-	0.682	219	-	0	-	two-component_response_regulator	Signal_transduction_mechanisms_genes:	-
BPSS1462	4.995	1994219..1994575	1994219	1994575	+	0.728	118	-	0	-	hypothetical_protein	Function_unknown_genes:	-
BPSS1463	3.528	1995364..1995831	1995364	1995831	+	0.694	155	-	0	-	hypothetical_protein	Not_in_COGs_genes:	-
BPSS1464	2.878	1995853..1998192	1995853	1998192	+	0.734	779	-	0	-	transmembrane_NADPH_flavoprotein	Function_unknown_genes:	-
BPSS1465	1.919	1998173..1999402	1998173	1999402	+	0.726	409	-	0	-	thiamine_biosynthesis_lipoprotein_precursor	Coenzyme_transport_and_metabolism_genes:	-
BPSS1684	1.022	2314235..2316697	2314235	2316697	-	0.707	820	-	0	-	lipopolysaccharide_biosynthesys-related_glycosyltransferase	Cell_wall/membrane_biogenesis_genes:	-
BPSS1687	1.14	2320944..2322002	2320944	2322002	+	0.698	352	-	0	-	hypothetical_protein	Lipid_transport_and_metabolism_genes:	-
BPSS1748	2.142	2397872..2398204	2397872	2398204	-	0.673	110	-	0	-	hypothetical_protein	Not_in_COGs_genes:	-
BPSS1782	1.088	2441494..2441913	2441494	2441913	+	0.664	139	ohr	0	-	organic_hydroperoxide_resistance_protein	Posttranslational_modification,_protein_turnover,_chaperones_genes:	-
BPSS1821	1.685	2478793..2479212	2478793	2479212	-	0.671	139	-	0	-	hypothetical_protein	Not_in_COGs_genes:	-
BPSS1866	2.436	2534904..2535572	2534904	2535572	+	0.686	222	-	0	-	lipoprotein	Function_unknown_genes:	-
BPSS1891	1.195	2566794..2567927	2566794	2567927	+	0.715	377	catB	0	-	muconate_cycloisomerase_I	General_function_prediction_only_genes:	-
BPSS1892	2.498	2567962..2568864	2567962	2568864	+	0.681	300	catA	0	-	catechol_1,2-dioxygenase	Secondary_metabolites_biosynthesis,_transport_and_catabolism_genes:	-
BPSS1893	1.891	2568902..2569192	2568902	2569192	+	0.639	96	catC	0	-	muconolactone_delta-isomerase	Secondary_metabolites_biosynthesis,_transport_and_catabolism_genes:	-
BPSS1937	1.022	2620063..2621136	2620063	2621136	+	0.71	357	-	0	-	ABC_transport_system,_exported_protein	Cell_wall/membrane_biogenesis_genes:	-
BPSS1980	2.851	2678760..2679263	2678760	2679263	+	0.651	167	-	0	-	hypothetical_protein	Not_in_COGs_genes:	-
BPSS1981	1.328	2679546..2679821	2679546	2679821	+	0.612	91	-	0	-	hypothetical_protein	Function_unknown_genes:	-
BPSS2108	1.599	2855102..2855503	2855102	2855503	+	0.654	133	-	0	-	lipoprotein	Not_in_COGs_genes:	Type_VI_Sec_Sys_(6_of_6;_Shalom_Microbiology_07);_tss_6_=_S2093_S2109
BPSS2117	1.549	2865479..2866420	2865479	2866420	+	0.702	313	-	0	-	LysR_family_transcriptional_regulator	Transcription_genes:	-
BPSS2118	1.722	2867429..2868121	2867429	2868121	-	0.641	230	-	0	-	ArsR_family_transcriptional_regulator	Inorganic_ion_transport_and_metabolism_genes:	-
BPSS2119	2.343	2868176..2868916	2868176	2868916	+	0.672	246	-	0	-	metallo-beta-lactamase_family_protein	General_function_prediction_only_genes:	AbR
BPSS2131	1.1	2885962..2886252	2885962	2886252	-	0.601	96	-	0	-	hypothetical_protein	General_function_prediction_only_genes:	-
BPSS2162	1.054	2924882..2926009	2924882	2926009	-	0.707	375	-	0	-	hypothetical_protein	Function_unknown_genes:	-
BPSS2228	1.451	3002627..3003271	3002627	3003271	-	0.699	214	-	0	-	hypothetical_protein	Not_in_COGs_genes:	-
BPSS2272	1.272	3053008..3054051	3053008	3054051	-	0.683	347	bkdA2	0	-	2-oxoisovalerate_dehydrogenase_beta_subunit	Energy_production_and_conversion_genes:	-
BPSS2273	1.277	3054057..3055289	3054057	3055289	-	0.676	410	bkdA1	0	-	2-oxoisovalerate_dehydrogenase_alpha_subunit	Energy_production_and_conversion_genes:	-
BPSSt05	1.483	1324168..1324241	1324168	1324241	+	-	-	-	0	-	tRNA_Cys_anticodon_GCA,_Cove_score_56.83	Not_in_COGs_genes:	-
BPSSt07	1.323	2406685..2406760	2406685	2406760	-	-	-	-	0	-	tRNA_Met_anticodon_CAT,_Cove_score_86.24	Not_in_COGs_genes:	-
BPSSt08	1.069	2727212..2727288	2727212	2727288	-	-	-	-	0	-	tRNA_Val_anticodon_GAC,_Cove_score_91.08	Not_in_COGs_genes:	-

## Sheet: Downreg_AL30stress_vs_K9stress
Additional file 3: Differentially expressed gene of σE mutant and wild type under oxidative stress																		E
DOWN-REGULATION (σ mutant H2O2 VS K96243 H2O2)
SangerID	Log2(Fold Change)	Location	Start	End	strand	%GC	aa's	Gene-name	GI	Product_name	COG
BPSL0001	-1.469	1..1116	1	1116	-	0.625	371	-	0	hypothetical_protein	Function_unknown_genes:
BPSL0096	-1.289	107334..107894	107334	107894	+	0.57	186	speG	0	spermidine_n(1)-acetyltransferase	Translation_genes:
BPSL0106	-1.43	117179..117748	117179	117748	-	0.665	189	-	0	hypothetical_protein	Inorganic_ion_transport_and_metabolism_genes:
BPSL0224	-1.241	233741..235384	233741	235384	+	0.69	547	-	0	putative_GMC_oxidoreductase	Amino_acid_transport_and_metabolism_genes:
BPSL0236	-1.174	245950..246696	245950	246696	+	0.699	248	-	0	hypothetical_protein	Function_unknown_genes:
BPSL0296	-1.831	312294..312518	312294	312518	+	0.68	74	-	0	hypothetical_protein	Not_in_COGs_genes:
BPSL0320	-1.095	340129..341037	340129	341037	-	0.727	302	-	0	PfkB_family_carbohydrate_kinase	Carbohydrate_transport_and_metabolism_genes:
BPSL0321	-1.22	341034..342491	341034	342491	-	0.706	485	-	0	hypothetical_protein	Carbohydrate_transport_and_metabolism_genes:
BPSL0327	-1.852	349356..350318	349356	350318	+	0.697	320	-	0	LysR_family_regulatory_protein	Transcription_genes:
BPSL0592	-1.217	664602..664985	664602	664985	-	0.654	127	-	0	hypothetical_protein	Not_in_COGs_genes:
BPSL0609	-3.197	687164..688552	687164	688552	+	0.688	462	-	0	fis_family_regulatory_protein	Signal_transduction_mechanisms_genes:
BPSL0701	-1.194	799353..799808	799353	799808	-	0.733	151	-	0	hypothetical_protein	Not_in_COGs_genes:
BPSL0784	-1.648	912788..913261	912788	913261	+	0.673	157	-	0	hypothetical_protein	Intracellular_trafficking_and_secretion_genes:
BPSL0785	-1.207	913498..913863	913498	913863	+	0.7	121	-	0	putative_lipoprotein	Not_in_COGs_genes:
BPSL0972	-1.717	1130741..1131478	1130741	1131478	-	0.695	245	-	0	hypothetical_protein	Function_unknown_genes:
BPSL1041	-1.826	1212010..1212171	1212010	1212171	-	0.753	53	-	0	hypothetical_protein	Not_in_COGs_genes:
BPSL1042	-1.43	1212228..1212734	1212228	1212734	-	0.736	168	-	0	putative_lipoprotein	Not_in_COGs_genes:
BPSL1043	-1.442	1212731..1213282	1212731	1213282	-	0.719	183	-	0	putative_lipoprotein	Not_in_COGs_genes:
BPSL1046	-1.634	1216087..1216698	1216087	1216698	-	0.708	203	-	0	hypothetical_protein	Not_in_COGs_genes:
BPSL1057	-1.746	1224788..1225264	1224788	1225264	+	0.639	158	-	0	hypothetical_protein	Not_in_COGs_genes:
BPSL1063	-1.2	1228626..1228970	1228626	1228970	+	0.675	114	-	0	hypothetical_protein	Not_in_COGs_genes:
BPSL1106	-1.685	1276435..1277901	1276435	1277901	-	0.663	488	-	0	putative_depolymerase/histone-like_protein	Lipid_transport_and_metabolism_genes:
BPSL1411	-1.254	1643189..1643863	1643189	1643863	-	0.71	224	-	0	putative_acyl-CoA_thioesterase_precursor	Amino_acid_transport_and_metabolism_genes:
BPSL1440	-1.064	1675932..1676660	1675932	1676660	+	0.668	242	-	0	hypothetical_protein	General_function_prediction_only_genes:
BPSL1449	-2.005	1684933..1685403	1684933	1685403	-	0.648	156	-	0	hypothetical_protein	Function_unknown_genes:
BPSL1485	-2.457	1723606..1724028	1723606	1724028	-	0.667	140	-	0	hypothetical_protein	Function_unknown_genes:
BPSL1486	-1.971	1724107..1724802	1724107	1724802	-	0.716	231	-	0	hypothetical_protein	Replication,_recombination_and_repair_genes:
BPSL1576	-1.132	1831712..1832989	1831712	1832989	+	0.68	425	-	0	putative_transport_related,_membrane_protein	General_function_prediction_only_genes:
BPSL1577	-1.296	1832994..1833971	1832994	1833971	+	0.729	325	tkrA	0	2-ketogluconate_reductase	General_function_prediction_only_genes:
BPSL1596	-1.971	1849709..1849972	1849709	1849972	-	0.689	87	-	0	hypothetical_protein	Not_in_COGs_genes:
BPSL1671	-1.442	1950345..1950824	1950345	1950824	+	0.565	159	-	1	hypothetical_protein	Not_in_COGs_genes:
BPSL1798	-1.373	2139356..2140381	2139356	2140381	-	0.667	341	-	0	hypothetical_protein	Not_in_COGs_genes:
BPSL1799	-1.708	2140378..2141127	2140378	2141127	-	0.705	249	-	0	putative_fimbrial_chaperone	Intracellular_trafficking_and_secretion_genes:
BPSL1800	-1.862	2141243..2143711	2141243	2143711	-	0.697	822	-	0	putative_outer_membrane_usher_protein_precursor	Intracellular_trafficking_and_secretion_genes:
BPSL1806	-1.603	2153499..2154740	2153499	2154740	+	0.738	413	-	0	subfamily_M23B_unassigned_peptidase	Cell_wall/membrane_biogenesis_genes:
BPSL1893	-1.014	2254426..2255769	2254426	2255769	-	0.676	447	-	0	putative_type_II/IV_secretion_system_ATP-binding_protein	Intracellular_trafficking_and_secretion_genes:
BPSL1898	-1.011	2259910..2260410	2259910	2260410	-	0.667	166	-	0	family_A24A_unassigned_peptidase	Posttranslational_modification,_protein_turnover,_chaperones_genes:
BPSL1899	-1.22	2260493..2260663	2260493	2260663	-	0.614	56	-	0	putative_fimbriae_assembly_related_protein	Not_in_COGs_genes:
BPSL1905	-3.811	2267004..2267414	2267004	2267414	-	0.686	136	-	0	putative_transposase	Replication,_recombination_and_repair_genes:
BPSL1983	-1.002	2364186..2366579	2364186	2366579	-	0.693	797	-	0	putative_two_component_system,_histidine_kinase	Signal_transduction_mechanisms_genes:
BPSL1984	-1.171	2366590..2367936	2366590	2367936	-	0.708	448	-	0	hypothetical_protein	Function_unknown_genes:
BPSL1985	-1.114	2367951..2368679	2367951	2368679	-	0.637	242	-	0	putative_two_component_system,_response_regulator	Signal_transduction_mechanisms_genes:
BPSL1986	-2.717	2368983..2369369	2368983	2369369	-	0.705	128	-	0	hypothetical_protein	Not_in_COGs_genes:
BPSL2283	-1.117	2752073..2752282	2752073	2752282	-	0.6	69	-	0	hypothetical_protein	Function_unknown_genes:
BPSL2289	-1.08	2756180..2757403	2756180	2757403	-	0.648	407	iscS	0	cysteine_desulfurase	Amino_acid_transport_and_metabolism_genes:
BPSL2300	-1.347	2768796..2770436	2768796	2770436	-	0.692	546	pdhB	0	dihydrolipoamide_acetyltransferase	Energy_production_and_conversion_genes:
BPSL2301	-1.68	2770569..2773265	2770569	2773265	-	0.654	898	pdhA	0	pyruvate_dehydrogenase_E1_component	Energy_production_and_conversion_genes:
BPSL2376	-1.083	2871527..2872015	2871527	2872015	+	0.656	162	-	0	putative_DNA-binding_protein	Transcription_genes:
BPSL2379	-1.077	2873931..2875937	2873931	2875937	+	0.641	668	cyoB	0	ubiquinol_oxidase_polypeptide_I	Energy_production_and_conversion_genes:
BPSL2380	-1.139	2875937..2876542	2875937	2876542	+	0.673	201	cyoC	0	cytochrome_o_ubiquinol_oxidase_subunit_III	Energy_production_and_conversion_genes:
BPSL2381	-1.145	2876543..2876875	2876543	2876875	+	0.652	110	cyoD	0	putative_cytochrome_o_ubiquinol_oxidase_protein	Energy_production_and_conversion_genes:
BPSL2432	-1.231	2938862..2939116	2938862	2939116	-	0.722	84	-	0	hypothetical_protein	Energy_production_and_conversion_genes:
BPSL2433	-1.22	2939113..2940570	2939113	2940570	-	0.694	485	-	0	subfamily_S1C_unassigned_peptidase	Posttranslational_modification,_protein_turnover,_chaperones_genes:
BPSL2434	-1.129	2940638..2941690	2940638	2941690	-	0.68	350	-	0	putative_sigma_E_factor_regulatory_protein	Signal_transduction_mechanisms_genes:
BPSL2605	-1.181	3125983..3126945	3125983	3126945	+	0.67	320	trxB	0	thioredoxin_reductase	Posttranslational_modification,_protein_turnover,_chaperones_genes:
BPSL2750	-1.282	3292418..3292807	3292418	3292807	+	0.667	129	-	0	hypothetical_protein	Function_unknown_genes:
BPSL2764	-1.083	3302378..3303679	3302378	3303679	+	0.651	433	tolB	0	translocation_protein_TolB_precursor	Intracellular_trafficking_and_secretion_genes:
BPSL2810	-1.148	3360240..3361667	3360240	3361667	+	0.626	475	manC	0	putative_GDP-mannose_pyrophosphorylase	Carbohydrate_transport_and_metabolism_genes:
BPSL2840	-1.325	3400797..3402005	3400797	3402005	-	0.678	402	hmpA	0	flavohemoprotein	Energy_production_and_conversion_genes:
BPSL2881	-1.666	3446148..3448265	3446148	3448265	+	0.703	705	-	0	hypothetical_protein	Replication,_recombination_and_repair_genes:
BPSL2931	-2.59	3500448..3501077	3500448	3501077	-	0.711	209	eda	0	KHG/KDPG_aldolase	Carbohydrate_transport_and_metabolism_genes:
BPSL2932	-2.132	3501096..3502949	3501096	3502949	-	0.699	617	edd	0	phosphogluconate_dehydratase	Amino_acid_transport_and_metabolism_genes:
BPSL2933	-1.286	3503247..3504245	3503247	3504245	+	0.706	332	-	0	putative_regulatory_protein	Transcription_genes:
BPSL3216	-1.098	3810679..3812781	3810679	3812781	-	0.62	700	fusA	0	elongation_factor_EF-2	Translation_genes:
BPSL3274	-1.145	3890197..3890631	3890197	3890631	-	0.745	144	-	0	hypothetical_protein	Replication,_recombination_and_repair_genes:
BPSL3314	-1.862	3933037..3933741	3933037	3933741	+	0.688	234	aqpZ	0	aquaporin_Z	Carbohydrate_transport_and_metabolism_genes:
BPSL3389A	-1.026	4026002..4026172	4026002	4026172	+	0.667	56	-	0	hypothetical_protein	Not_in_COGs_genes:
BPSL3419	-1.22	4059951..4061636	4059951	4061636	-	0.694	561	-	0	putative_GMC_oxidoreductase	Amino_acid_transport_and_metabolism_genes:
BPSS0015	-1.741	14506..14970	14506	14970	-	0.703	154	-	0	hypothetical_protein	Not_in_COGs_genes:
BPSS0016	-2.717	15050..16222	15050	16222	-	0.66	390	-	0	phospholipase	General_function_prediction_only_genes:
BPSS0017	-1.465	16285..17070	16285	17070	-	0.655	261	-	0	3-hydroxybutyrate_dehydrogenase	General_function_prediction_only_genes:
BPSS0018	-1.634	17117..17857	17117	17857	-	0.637	246	adc	0	acetoacetate_decarboxylase	Secondary_metabolites_biosynthesis,_transport_and_catabolism_genes:
BPSS0035	-1.023	34692..35642	34692	35642	+	0.663	316	-	0	gluconolactonase	Carbohydrate_transport_and_metabolism_genes:
BPSS0059	-1.136	63800..64060	63800	64060	-	0.621	86	-	0	hypothetical_protein	Transcription_genes:
BPSS0078	-1.373	88921..91692	88921	91692	+	0.687	923	-	0	hypothetical_protein	Function_unknown_genes:
BPSS0089	-1.336	107294..108781	107294	108781	-	0.622	495	-	0	hypothetical_protein	General_function_prediction_only_genes:
BPSS0090	-1.158	109043..109597	109043	109597	-	0.613	184	-	0	hypothetical_protein	Coenzyme_transport_and_metabolism_genes:
BPSS0124	-2.643	159632..160324	159632	160324	+	0.593	230	-	0	response_regulator	Signal_transduction_mechanisms_genes:
BPSS0174	-1.543	231587..234526	231587	234526	-	0.72	979	-	0	chaperone	Posttranslational_modification,_protein_turnover,_chaperones_genes:
BPSS0175	-3.671	235059..235778	235059	235778	+	0.743	239	-	0	hypothetical_protein	Not_in_COGs_genes:
BPSS0176	-3.551	235775..236740	235775	236740	+	0.753	321	-	0	hypothetical_protein	General_function_prediction_only_genes:
BPSS0177	-3.775	236781..237308	236781	237308	+	0.682	175	-	0	hypothetical_protein	Function_unknown_genes:
BPSS0178	-2.921	237339..239228	237339	239228	+	0.694	629	-	0	hypothetical_protein	Function_unknown_genes:
BPSS0179	-2.564	239240..240313	239240	240313	+	0.712	357	-	0	hypothetical_protein	Function_unknown_genes:
BPSS0180	-2.49	240310..241455	240310	241455	+	0.737	381	-	0	hypothetical_protein	Function_unknown_genes:
BPSS0181	-2.158	241527..243854	241527	243854	+	0.674	775	-	0	hypothetical_protein	Function_unknown_genes:
BPSS0182	-1.494	243886..246363	243886	246363	+	0.697	825	-	0	hypothetical_protein	Function_unknown_genes:
BPSS0183	-1.092	246360..247442	246360	247442	+	0.676	360	-	0	hypothetical_protein	Function_unknown_genes:
BPSS0184	-1.224	247624..248283	247624	248283	+	0.677	219	-	0	hypothetical_protein	Not_in_COGs_genes:
BPSS0185	-1.434	248330..248704	248330	248704	+	0.653	124	-	0	hypothetical_protein	Not_in_COGs_genes:
BPSS0225	-1.59	304350..305177	304350	305177	+	0.733	275	-	0	hypothetical_protein	Function_unknown_genes:
BPSS0265	-1.145	351601..352749	351601	352749	-	0.663	382	-	0	porin-related_protein	Cell_wall/membrane_biogenesis_genes:
BPSS0277	-1.12	369207..370223	369207	370223	-	0.666	338	-	0	methyltransferase	General_function_prediction_only_genes:
BPSS0354	-1.311	494475..495263	494475	495263	+	0.659	262	-	0	3-hydroxybutyrate_dehydrogenase	General_function_prediction_only_genes:
BPSS0428	-1.272	590250..591296	590250	591296	+	0.678	348	-	0	glycosyl_transferase_(O-antigen_related)	General_function_prediction_only_genes:
BPSS0429	-1.058	591300..592349	591300	592349	+	0.642	349	-	0	hypothetical_protein	Not_in_COGs_genes:
BPSS0461	-1.074	628847..630139	628847	630139	-	0.693	430	-	0	oxidoreductase	Amino_acid_transport_and_metabolism_genes:
BPSS0490	-1.272	667175..667381	763153	764052	+	68.6	-	-	0	Probable_gene_remnant._Similar_to_an_internal_region_of_Arthrobacter_aurescens_transposase_B_SWALL:AAS20166_(EMBL:AY456696)_(279_aa)_fasta_scores:_E():_2e-06,_45.45%_id_in_66_aa	Not_in_COGs_genes:
BPSS0494	-1.502	671929..672432	671929	672432	-	0.712	167	-	0	hypothetical_protein	Not_in_COGs_genes:
BPSS0713	-1.061	960706..961941	960706	961941	+	0.696	411	-	0	hypothetical_protein	Function_unknown_genes:
BPSS0714	-1.314	961946..962920	961946	962920	+	0.692	324	-	0	hypothetical_protein	Function_unknown_genes:
BPSS0796A	-1.321	1069167..1069508	1069167	1069508	-	0.646	113	-	0	H-NS-like_protein	General_function_prediction_only_genes:
BPSS1034	-2.171	1408916..1409656	1408916	1409656	+	0.678	246	-	0	hypothetical_protein	Posttranslational_modification,_protein_turnover,_chaperones_genes:
BPSS1129	-1.055	1514792..1515292	1514792	1515292	+	0.699	166	-	0	hypothetical_protein	Function_unknown_genes:
BPSS1130	-1.158	1515311..1516720	1515311	1516720	+	0.746	469	-	0	hypothetical_protein	Not_in_COGs_genes:
BPSS1132	-1.634	1518113..1518532	1518113	1518532	-	0.667	139	-	0	hypothetical_protein	Not_in_COGs_genes:
BPSS1133	-1.304	1518650..1520671	1518650	1520671	-	0.692	673	fadH	0	2,4-dienoyl-CoA_reductase	General_function_prediction_only_genes:
BPSS1212	-1.22	1633710..1635902	1633710	1635902	-	0.635	730	-	0	hypothetical_protein	Not_in_COGs_genes:
BPSS1213	-1.498	1635964..1638741	1635964	1638741	-	0.688	925	-	0	hypothetical_protein	Function_unknown_genes:
BPSS1251	-1.017	1695207..1696586	1695207	1696586	-	0.741	459	-	0	N-carbamoyl-L-amino_acid_amidohydrolase	Amino_acid_transport_and_metabolism_genes:
BPSS1252	-1.107	1696611..1697945	1696611	1697945	-	0.694	444	-	0	inner_membrane_transport_protein	General_function_prediction_only_genes:
BPSS1434	-3.519	1948688..1956592	1948688	1956592	+	0.66	2634	-	0	membrane-anchored_cell_surface_protein	Intracellular_trafficking_and_secretion_genes:
BPSS1437	-2.272	1956745..1957068	1956745	1957068	+	0.707	107	-	0	lipoprotein	Not_in_COGs_genes:
BPSS1439	-2.708	1960277..1964869	1960277	1964869	+	0.647	1530	-	0	membrane-anchored_cell_surface_protein	Intracellular_trafficking_and_secretion_genes:
BPSS1444	-2.017	1967536..1968717	1967536	1968717	-	0.632	393	-	0	hypothetical_protein	Not_in_COGs_genes:
BPSS1837	-1.846	2499156..2499737	2499156	2499737	-	0.636	193	-	0	hypothetical_protein	Not_in_COGs_genes:
BPSS1838	-1.775	2499763..2501100	2499763	2501100	-	0.686	445	-	0	ferredoxin	Energy_production_and_conversion_genes:
BPSS1839	-1.675	2501208..2501630	2501208	2501630	-	0.636	140	-	0	oxidative_stress_related_rubrerythrin_protein	Energy_production_and_conversion_genes:
BPSS1846	-2.643	2509305..2509685	2509305	2509685	+	0.717	126	-	0	hypothetical_protein	Function_unknown_genes:
BPSS1847	-1.857	2509734..2510318	2509734	2510318	+	0.684	194	-	0	lipoprotein	Function_unknown_genes:
BPSS1943	-1.152	2630498..2631001	2630498	2631001	-	0.641	167	-	0	hypothetical_protein	Not_in_COGs_genes:
BPSS1944	-1.017	2631078..2632103	2631078	2632103	-	0.679	341	adhA	0	alcohol_dehydrogenase	General_function_prediction_only_genes:
BPSS1945	-1.224	2632318..2633166	2632318	2633166	-	0.735	282	atpG	0	ATP_synthase_gamma_chain	Energy_production_and_conversion_genes:
BPSS1946	-1.217	2633163..2635163	2633163	2635163	-	0.739	666	atpA	0	ATP_synthase_subunit_A	Energy_production_and_conversion_genes:
BPSS2043	-1.101	2759708..2760127	2759708	2760127	+	0.662	139	-	0	hypothetical_protein	Secondary_metabolites_biosynthesis,_transport_and_catabolism_genes:
BPSS2044	-1.625	2760200..2761105	2760200	2761105	+	0.698	301	-	0	hypothetical_protein	General_function_prediction_only_genes:
BPSS2053	-2.465	2770766..2780077	2770766	2780077	-	0.638	3103	-	1	cell_surface_protein	Intracellular_trafficking_and_secretion_genes:
BPSS2286	-1.325	3075738..3076256	3075738	3076256	-	0.674	172	-	0	hypothetical_protein	General_function_prediction_only_genes:
